# Supplementary material for: Abundance-based detectability in a spatially-explicit metapopulation: a case study on a vulnerable beetle species in hollow trees
Source: Oecologia. 2018 Jul 31;188(3):671–82. doi: 10.1007/s00442-018-4220-5 (PMC6208700; doi:10.1007/s00442-018-4220-5)
Supplement: Supplementary file 6 — Supplementary material 6 (XLSX 259 kb) [file 442_2018_4220_MOESM6_ESM.xlsx]

## Sheet: Data
Survey_year	Survey_date	Survey_time	Survey_temperature	Tree_living_status	Tree_girth	Tree_sun_exposure	Tree_longitude	Tree_latitude	Tree_ID	Holes_number	Holes_average_height	Holes_total_area	Sample_size
2012	226	1467.5	7.35	TRUE	430	1	1497.8	6463.253	Bark6	3	1.33333333333333	24845	0
2012	191	1470	16.1	TRUE	430	1	1497.8	6463.253	Bark6	3	1.33333333333333	24845	0
2012	205	1475	10.8	TRUE	430	1	1497.8	6463.253	Bark6	3	1.33333333333333	24845	0
2012	226	1467.5	7.35	TRUE	500	1	1497.803	6463.245	Bark7	1	0	1479	0
2012	191	1470	16.1	TRUE	500	1	1497.803	6463.245	Bark7	1	0	1479	0
2012	205	1475	10.8	TRUE	500	1	1497.803	6463.245	Bark7	1	0	1479	0
2012	226	1467.5	7.35	TRUE	560	1	1497.618	6463.274	Bark9	3	3.66666666666667	5075	0
2012	191	1470	16.1	TRUE	560	1	1497.618	6463.274	Bark9	3	3.66666666666667	5075	9
2012	205	1475	10.8	TRUE	560	1	1497.618	6463.274	Bark9	3	3.66666666666667	5075	13
2012	226	1380	9.75	TRUE	464	1	1496.163	6461.272	Bjasab12	4	4.75	NA	0
2012	191	1387.5	16.8	TRUE	464	1	1496.163	6461.272	Bjasab12	4	4.75	NA	5
2012	205	1370	12.55	TRUE	464	1	1496.163	6461.272	Bjasab12	4	4.75	NA	1
2012	226	1380	9.75	TRUE	463	1	1496.173	6461.272	Bjasab13	1	0	40	0
2012	191	1387.5	16.8	TRUE	463	1	1496.173	6461.272	Bjasab13	1	0	40	0
2012	205	1370	12.55	TRUE	463	1	1496.173	6461.272	Bjasab13	1	0	40	0
2012	226	1380	9.75	TRUE	405	1	1496.052	6461.328	Bjasab2	5	3.4	7209	0
2012	191	1387.5	16.8	TRUE	405	1	1496.052	6461.328	Bjasab2	5	3.4	7209	0
2012	205	1370	12.55	TRUE	405	1	1496.052	6461.328	Bjasab2	5	3.4	7209	0
2012	226	1380	9.75	FALSE	510	0	1496.059	6461.303	Bjasab4	1	5	2600	0
2012	191	1387.5	16.8	FALSE	510	0	1496.059	6461.303	Bjasab4	1	5	2600	0
2012	205	1370	12.55	FALSE	510	0	1496.059	6461.303	Bjasab4	1	5	2600	0
2012	226	1380	9.75	FALSE	560	0	1496.067	6461.293	Bjasab5	2	2.5	6529	0
2012	191	1387.5	16.8	FALSE	560	0	1496.067	6461.293	Bjasab5	2	2.5	6529	0
2012	205	1370	12.55	FALSE	560	0	1496.067	6461.293	Bjasab5	2	2.5	6529	0
2012	226	1380	9.75	TRUE	378	1	1496.069	6461.284	Bjasab6	2	4	748	0
2012	191	1387.5	16.8	TRUE	378	1	1496.069	6461.284	Bjasab6	2	4	748	0
2012	205	1370	12.55	TRUE	378	1	1496.069	6461.284	Bjasab6	2	4	748	0
2012	226	1380	9.75	TRUE	438	1	1496.08	6461.279	Bjasab7	2	2.5	2718	0
2012	191	1387.5	16.8	TRUE	438	1	1496.08	6461.279	Bjasab7	2	2.5	2718	0
2012	205	1370	12.55	TRUE	438	1	1496.08	6461.279	Bjasab7	2	2.5	2718	0
2012	226	1527.5	7.55	TRUE	353	1	1496.44	6462.54	Boshol1	1	1	4500	0
2012	191	1495	16	TRUE	353	1	1496.44	6462.54	Boshol1	1	1	4500	0
2012	205	1542.5	11.3	TRUE	353	1	1496.44	6462.54	Boshol1	1	1	4500	0
2012	226	1527.5	7.55	TRUE	447	0	1496.514	6462.441	Boshol2	6	2.33333333333333	5163	0
2012	191	1495	16	TRUE	447	0	1496.514	6462.441	Boshol2	6	2.33333333333333	5163	1
2012	205	1542.5	11.3	TRUE	447	0	1496.514	6462.441	Boshol2	6	2.33333333333333	5163	0
2012	226	1527.5	7.55	FALSE	382	2	1496.492	6462.389	Boshol3	4	1.75	1240	0
2012	191	1495	16	FALSE	382	2	1496.492	6462.389	Boshol3	4	1.75	1240	0
2012	205	1542.5	11.3	FALSE	382	2	1496.492	6462.389	Boshol3	4	1.75	1240	0
2012	226	1527.5	7.55	TRUE	607	2	1496.481	6462.374	Boshol4	5	3.2	3009	0
2012	191	1495	16	TRUE	607	2	1496.481	6462.374	Boshol4	5	3.2	3009	0
2012	205	1542.5	11.3	TRUE	607	2	1496.481	6462.374	Boshol4	5	3.2	3009	0
2012	226	1527.5	7.55	TRUE	523	1	1496.478	6462.422	Boshol5	3	3.66666666666667	1447	0
2012	191	1495	16	TRUE	523	1	1496.478	6462.422	Boshol5	3	3.66666666666667	1447	1
2012	205	1542.5	11.3	TRUE	523	1	1496.478	6462.422	Boshol5	3	3.66666666666667	1447	0
2012	190	1585	6.85	TRUE	600	2	1498.776	6459.981	Gun10	4	2	902	0
2012	225	1540	12.4	TRUE	600	2	1498.776	6459.981	Gun10	4	2	902	0
2012	190	1585	6.85	TRUE	328	1	1498.73	6459.697	Gun11	4	2	4700	0
2012	225	1540	12.4	TRUE	328	1	1498.73	6459.697	Gun11	4	2	4700	0
2012	204	1440	10.05	TRUE	473	1	1496.07	6461.384	Hjort1	3	4.66666666666667	13875	1
2012	191	1580	16.1	TRUE	473	1	1496.07	6461.384	Hjort1	3	4.66666666666667	13875	0
2012	225	1450	12.95	TRUE	473	1	1496.07	6461.384	Hjort1	3	4.66666666666667	13875	0
2012	204	1440	10.05	TRUE	370	0	1496.137	6461.393	Hjort10	3	2.33333333333333	11800	0
2012	191	1580	16.1	TRUE	370	0	1496.137	6461.393	Hjort10	3	2.33333333333333	11800	0
2012	225	1450	12.95	TRUE	370	0	1496.137	6461.393	Hjort10	3	2.33333333333333	11800	0
2012	204	1440	10.05	TRUE	680	0	1496.132	6461.417	Hjort27	5	8	5050	0
2012	191	1580	16.1	TRUE	680	0	1496.132	6461.417	Hjort27	5	8	5050	0
2012	225	1450	12.95	TRUE	680	0	1496.132	6461.417	Hjort27	5	8	5050	1
2012	204	1440	10.05	TRUE	440	0	1496.092	6461.435	Hjort3	4	4	2365	0
2012	191	1580	16.1	TRUE	440	0	1496.092	6461.435	Hjort3	4	4	2365	0
2012	225	1450	12.95	TRUE	440	0	1496.092	6461.435	Hjort3	4	4	2365	0
2012	204	1440	10.05	TRUE	537	0	1496.189	6461.365	Hjort7	1	1	825	0
2012	191	1580	16.1	TRUE	537	0	1496.189	6461.365	Hjort7	1	1	825	0
2012	225	1450	12.95	TRUE	537	0	1496.189	6461.365	Hjort7	1	1	825	4
2012	204	1440	10.05	TRUE	587	0	1496.16	6461.386	Hjort8	3	4.33333333333333	3640	0
2012	191	1580	16.1	TRUE	587	0	1496.16	6461.386	Hjort8	3	4.33333333333333	3640	0
2012	225	1450	12.95	TRUE	587	0	1496.16	6461.386	Hjort8	3	4.33333333333333	3640	6
2012	226	1435	8.1	TRUE	568	0	1496.81	6463.043	Humpen1	5	0.8	592	0
2012	191	1425	16.5	TRUE	568	0	1496.81	6463.043	Humpen1	5	0.8	592	3
2012	205	1427.5	11.9	TRUE	568	0	1496.81	6463.043	Humpen1	5	0.8	592	0
2012	226	1435	8.1	TRUE	460	2	1496.765	6463.046	Humpen26	2	3	NA	0
2012	191	1425	16.5	TRUE	460	2	1496.765	6463.046	Humpen26	2	3	NA	0
2012	205	1427.5	11.9	TRUE	460	2	1496.765	6463.046	Humpen26	2	3	NA	0
2012	226	1435	8.1	FALSE	265	2	1496.762	6463.037	Humpen27	1	1	2400	0
2012	191	1425	16.5	FALSE	265	2	1496.762	6463.037	Humpen27	1	1	2400	0
2012	205	1427.5	11.9	FALSE	265	2	1496.762	6463.037	Humpen27	1	1	2400	0
2012	190	1517.5	6.85	TRUE	392	0	1499.821	6458.299	Hyb5	2	0.5	819	21
2012	204	1492.5	8.6	TRUE	392	0	1499.821	6458.299	Hyb5	2	0.5	819	9
2012	225	1500	12.1	TRUE	392	0	1499.821	6458.299	Hyb5	2	0.5	819	4
2012	190	1517.5	6.85	FALSE	600	1	1499.869	6458.297	Hyb6	1	2	240	1
2012	204	1492.5	8.6	FALSE	600	1	1499.869	6458.297	Hyb6	1	2	240	4
2012	225	1500	12.1	FALSE	600	1	1499.869	6458.297	Hyb6	1	2	240	2
2012	190	1425	10.4	TRUE	530	0	1496.742	6461.214	Kalv2	1	0	19800	4
2012	225	1380	13.6	TRUE	530	0	1496.742	6461.214	Kalv2	1	0	19800	0
2012	204	1380	10.95	TRUE	530	0	1496.742	6461.214	Kalv2	1	0	19800	1
2012	190	1425	10.4	FALSE	393	NA	1496.713	6461.207	Kalv3	1	0	480	0
2012	225	1380	13.6	FALSE	393	NA	1496.713	6461.207	Kalv3	1	0	480	0
2012	204	1380	10.95	FALSE	393	NA	1496.713	6461.207	Kalv3	1	0	480	0
2012	190	1425	10.4	TRUE	720	2	1496.568	6461.221	Kalv5	1	3	4800	15
2012	225	1380	13.6	TRUE	720	2	1496.568	6461.221	Kalv5	1	3	4800	0
2012	204	1380	10.95	TRUE	720	2	1496.568	6461.221	Kalv5	1	3	4800	1
2012	190	1425	10.4	TRUE	330	2	1496.629	6461.34	Kalv7	2	4	2000	0
2012	225	1380	13.6	TRUE	330	2	1496.629	6461.34	Kalv7	2	4	2000	0
2012	204	1380	10.95	TRUE	330	2	1496.629	6461.34	Kalv7	2	4	2000	0
2012	225	1380	13.6	TRUE	355	2	1496.669	6461.09	KalvS18	2	0.5	4794	0
2012	204	1380	10.95	TRUE	355	2	1496.669	6461.09	KalvS18	2	0.5	4794	0
2012	190	1425	10.4	TRUE	355	2	1496.669	6461.09	KalvS18	2	0.5	4794	0
2012	226	1400	9.55	TRUE	564	2	1495.841	6461.183	Slott5	5	4	NA	0
2012	191	1597.5	16.3	TRUE	564	2	1495.841	6461.183	Slott5	5	4	NA	0
2012	205	1392.5	12.4	TRUE	564	2	1495.841	6461.183	Slott5	5	4	NA	0
2011	162	1491	14.05	TRUE	464	1	1496.163	6461.272	Bjasab12	4	4.75	NA	1
2011	206	1490	15.75	TRUE	464	1	1496.163	6461.272	Bjasab12	4	4.75	NA	1
2011	225	1492.5	12.65	TRUE	464	1	1496.163	6461.272	Bjasab12	4	4.75	NA	0
2011	162	1491	14.05	TRUE	405	1	1496.052	6461.328	Bjasab2	5	3.4	7209	0
2011	206	1490	15.75	TRUE	405	1	1496.052	6461.328	Bjasab2	5	3.4	7209	0
2011	225	1492.5	12.65	TRUE	405	1	1496.052	6461.328	Bjasab2	5	3.4	7209	0
2011	162	1491	14.05	FALSE	510	0	1496.059	6461.303	Bjasab4	1	5	2600	0
2011	206	1490	15.75	FALSE	510	0	1496.059	6461.303	Bjasab4	1	5	2600	0
2011	225	1492.5	12.65	FALSE	510	0	1496.059	6461.303	Bjasab4	1	5	2600	1
2011	162	1491	14.05	FALSE	560	0	1496.067	6461.293	Bjasab5	2	2.5	6529	1
2011	206	1490	15.75	FALSE	560	0	1496.067	6461.293	Bjasab5	2	2.5	6529	0
2011	225	1492.5	12.65	FALSE	560	0	1496.067	6461.293	Bjasab5	2	2.5	6529	0
2011	162	1491	14.05	TRUE	378	1	1496.069	6461.284	Bjasab6	2	4	748	0
2011	206	1490	15.75	TRUE	378	1	1496.069	6461.284	Bjasab6	2	4	748	0
2011	225	1492.5	12.65	TRUE	378	1	1496.069	6461.284	Bjasab6	2	4	748	0
2011	162	1491	14.05	TRUE	438	1	1496.08	6461.279	Bjasab7	2	2.5	2718	0
2011	206	1490	15.75	TRUE	438	1	1496.08	6461.279	Bjasab7	2	2.5	2718	0
2011	225	1492.5	12.65	TRUE	438	1	1496.08	6461.279	Bjasab7	2	2.5	2718	0
2011	162	1491	14.05	TRUE	337	1	1496.114	6461.282	Bjasab8	1	4	110	0
2011	206	1490	15.75	TRUE	337	1	1496.114	6461.282	Bjasab8	1	4	110	0
2011	225	1492.5	12.65	TRUE	337	1	1496.114	6461.282	Bjasab8	1	4	110	0
2011	162	1491	14.05	TRUE	353	1	1496.44	6462.54	Boshol1	1	1	4500	0
2011	206	1490	15.75	TRUE	353	1	1496.44	6462.54	Boshol1	1	1	4500	0
2011	225	1492.5	12.65	TRUE	353	1	1496.44	6462.54	Boshol1	1	1	4500	1
2011	162	1491	14.05	FALSE	382	2	1496.492	6462.389	Boshol3	4	1.75	1240	0
2011	206	1490	15.75	FALSE	382	2	1496.492	6462.389	Boshol3	4	1.75	1240	0
2011	225	1492.5	12.65	FALSE	382	2	1496.492	6462.389	Boshol3	4	1.75	1240	0
2011	162	1491	14.05	TRUE	607	2	1496.481	6462.374	Boshol4	5	3.2	3009	0
2011	206	1490	15.75	TRUE	607	2	1496.481	6462.374	Boshol4	5	3.2	3009	0
2011	225	1492.5	12.65	TRUE	607	2	1496.481	6462.374	Boshol4	5	3.2	3009	0
2011	162	1491	14.05	TRUE	523	1	1496.478	6462.422	Boshol5	3	3.66666666666667	1447	0
2011	206	1490	15.75	TRUE	523	1	1496.478	6462.422	Boshol5	3	3.66666666666667	1447	0
2011	225	1492.5	12.65	TRUE	523	1	1496.478	6462.422	Boshol5	3	3.66666666666667	1447	0
2011	162	1491	14.05	TRUE	473	1	1496.07	6461.384	Hjort1	3	4.66666666666667	13875	0
2011	206	1490	15.75	TRUE	473	1	1496.07	6461.384	Hjort1	3	4.66666666666667	13875	0
2011	225	1492.5	12.65	TRUE	473	1	1496.07	6461.384	Hjort1	3	4.66666666666667	13875	0
2011	162	1491	14.05	TRUE	370	0	1496.137	6461.393	Hjort10	3	2.33333333333333	11800	1
2011	206	1490	15.75	TRUE	370	0	1496.137	6461.393	Hjort10	3	2.33333333333333	11800	1
2011	225	1492.5	12.65	TRUE	370	0	1496.137	6461.393	Hjort10	3	2.33333333333333	11800	0
2011	162	1491	14.05	TRUE	680	0	1496.132	6461.417	Hjort27	5	8	5050	1
2011	206	1490	15.75	TRUE	680	0	1496.132	6461.417	Hjort27	5	8	5050	0
2011	225	1492.5	12.65	TRUE	680	0	1496.132	6461.417	Hjort27	5	8	5050	1
2011	162	1491	14.05	TRUE	440	0	1496.092	6461.435	Hjort3	4	4	2365	0
2011	206	1490	15.75	TRUE	440	0	1496.092	6461.435	Hjort3	4	4	2365	0
2011	225	1492.5	12.65	TRUE	440	0	1496.092	6461.435	Hjort3	4	4	2365	0
2011	162	1491	14.05	TRUE	587	0	1496.16	6461.386	Hjort8	3	4.33333333333333	3640	6
2011	206	1490	15.75	TRUE	587	0	1496.16	6461.386	Hjort8	3	4.33333333333333	3640	10
2011	225	1492.5	12.65	TRUE	587	0	1496.16	6461.386	Hjort8	3	4.33333333333333	3640	6
2011	206	1490	15.75	TRUE	530	0	1496.742	6461.214	Kalv2	1	0	19800	7
2011	225	1492.5	12.65	TRUE	530	0	1496.742	6461.214	Kalv2	1	0	19800	0
2011	233	1437.5	13.7	TRUE	530	0	1496.742	6461.214	Kalv2	1	0	19800	5
2011	206	1490	15.75	FALSE	393	NA	1496.713	6461.207	Kalv3	1	0	480	0
2011	225	1492.5	12.65	FALSE	393	NA	1496.713	6461.207	Kalv3	1	0	480	0
2011	233	1437.5	13.7	FALSE	393	NA	1496.713	6461.207	Kalv3	1	0	480	0
2011	206	1490	15.75	TRUE	720	2	1496.568	6461.221	Kalv5	1	3	4800	1
2011	225	1492.5	12.65	TRUE	720	2	1496.568	6461.221	Kalv5	1	3	4800	0
2011	233	1437.5	13.7	TRUE	720	2	1496.568	6461.221	Kalv5	1	3	4800	0
2011	206	1490	15.75	TRUE	330	2	1496.629	6461.34	Kalv7	2	4	2000	0
2011	225	1492.5	12.65	TRUE	330	2	1496.629	6461.34	Kalv7	2	4	2000	0
2011	233	1437.5	13.7	TRUE	330	2	1496.629	6461.34	Kalv7	2	4	2000	0
2011	162	1491	14.05	TRUE	564	2	1495.841	6461.183	Slott5	5	4	NA	0
2011	206	1490	15.75	TRUE	564	2	1495.841	6461.183	Slott5	5	4	NA	0
2011	225	1492.5	12.65	TRUE	564	2	1495.841	6461.183	Slott5	5	4	NA	1
2010	187	1445	12.4	TRUE	464	1	1497.207	6463.179	Bark1	2	2.5	1450	0
2010	207	1427.5	13.85	TRUE	464	1	1497.207	6463.179	Bark1	2	2.5	1450	1
2010	219	1455	12.5	TRUE	464	1	1497.207	6463.179	Bark1	2	2.5	1450	0
2010	228	1505	16.55	TRUE	464	1	1497.207	6463.179	Bark1	2	2.5	1450	0
2010	187	1445	12.4	TRUE	410	1	1497.648	6463.299	Bark10	1	0	840	1
2010	207	1427.5	13.85	TRUE	410	1	1497.648	6463.299	Bark10	1	0	840	0
2010	187	1445	12.4	TRUE	528	2	1497.762	6463.161	Bark2	2	3.5	2100	0
2010	207	1427.5	13.85	TRUE	528	2	1497.762	6463.161	Bark2	2	3.5	2100	0
2010	222	1420	13.85	TRUE	528	2	1497.762	6463.161	Bark2	2	3.5	2100	0
2010	228	1505	16.55	TRUE	528	2	1497.762	6463.161	Bark2	2	3.5	2100	0
2010	187	1445	12.4	TRUE	470	2	1497.775	6463.159	Bark3	3	4	1980	0
2010	207	1427.5	13.85	TRUE	470	2	1497.775	6463.159	Bark3	3	4	1980	0
2010	222	1420	13.85	TRUE	470	2	1497.775	6463.159	Bark3	3	4	1980	0
2010	228	1505	16.55	TRUE	470	2	1497.775	6463.159	Bark3	3	4	1980	0
2010	187	1445	12.4	TRUE	445	2	1497.757	6463.128	Bark4	1	0	1040	0
2010	207	1427.5	13.85	TRUE	445	2	1497.757	6463.128	Bark4	1	0	1040	1
2010	222	1420	13.85	TRUE	445	2	1497.757	6463.128	Bark4	1	0	1040	0
2010	228	1505	16.55	TRUE	445	2	1497.757	6463.128	Bark4	1	0	1040	0
2010	187	1445	12.4	TRUE	430	1	1497.8	6463.253	Bark6	3	1.33333333333333	24845	0
2010	207	1427.5	13.85	TRUE	430	1	1497.8	6463.253	Bark6	3	1.33333333333333	24845	0
2010	222	1420	13.85	TRUE	430	1	1497.8	6463.253	Bark6	3	1.33333333333333	24845	0
2010	228	1505	16.55	TRUE	430	1	1497.8	6463.253	Bark6	3	1.33333333333333	24845	0
2010	187	1445	12.4	TRUE	500	1	1497.803	6463.245	Bark7	1	0	1479	0
2010	207	1427.5	13.85	TRUE	500	1	1497.803	6463.245	Bark7	1	0	1479	1
2010	222	1420	13.85	TRUE	500	1	1497.803	6463.245	Bark7	1	0	1479	0
2010	228	1505	16.55	TRUE	500	1	1497.803	6463.245	Bark7	1	0	1479	0
2010	187	1445	12.4	TRUE	560	1	1497.618	6463.274	Bark9	3	3.66666666666667	5075	0
2010	207	1427.5	13.85	TRUE	560	1	1497.618	6463.274	Bark9	3	3.66666666666667	5075	2
2010	222	1420	13.85	TRUE	560	1	1497.618	6463.274	Bark9	3	3.66666666666667	5075	0
2010	229	1375	15	TRUE	560	1	1497.618	6463.274	Bark9	3	3.66666666666667	5075	12
2010	184	1471.5	19.3	TRUE	294	2	1496.674	6461.577	Bjang1	2	3	1609	0
2010	194	1472.5	19.05	TRUE	294	2	1496.674	6461.577	Bjang1	2	3	1609	0
2010	207	1437.5	21	TRUE	294	2	1496.674	6461.577	Bjang1	2	3	1609	0
2010	219	1442.5	13.55	TRUE	294	2	1496.674	6461.577	Bjang1	2	3	1609	0
2010	227	1485	13.6	TRUE	294	2	1496.674	6461.577	Bjang1	2	3	1609	0
2010	184	1471.5	19.3	TRUE	270	1	1496.996	6461.462	Bjang10	3	2.66666666666667	9420	0
2010	194	1472.5	19.05	TRUE	270	1	1496.996	6461.462	Bjang10	3	2.66666666666667	9420	0
2010	207	1437.5	21	TRUE	270	1	1496.996	6461.462	Bjang10	3	2.66666666666667	9420	0
2010	219	1442.5	13.55	TRUE	270	1	1496.996	6461.462	Bjang10	3	2.66666666666667	9420	0
2010	184	1471.5	19.3	TRUE	280	2	1497.033	6461.517	Bjang11	1	3	594	0
2010	194	1472.5	19.05	TRUE	280	2	1497.033	6461.517	Bjang11	1	3	594	0
2010	207	1437.5	21	TRUE	280	2	1497.033	6461.517	Bjang11	1	3	594	0
2010	219	1442.5	13.55	TRUE	280	2	1497.033	6461.517	Bjang11	1	3	594	0
2010	184	1471.5	19.3	TRUE	310	2	1497.033	6461.531	Bjang12	1	4	1470	0
2010	194	1472.5	19.05	TRUE	310	2	1497.033	6461.531	Bjang12	1	4	1470	0
2010	207	1437.5	21	TRUE	310	2	1497.033	6461.531	Bjang12	1	4	1470	0
2010	219	1442.5	13.55	TRUE	310	2	1497.033	6461.531	Bjang12	1	4	1470	0
2010	184	1471.5	19.3	FALSE	313	2	1497.045	6461.527	Bjang13	2	1	3086	1
2010	194	1472.5	19.05	FALSE	313	2	1497.045	6461.527	Bjang13	2	1	3086	0
2010	207	1437.5	21	FALSE	313	2	1497.045	6461.527	Bjang13	2	1	3086	0
2010	219	1442.5	13.55	FALSE	313	2	1497.045	6461.527	Bjang13	2	1	3086	0
2010	184	1471.5	19.3	TRUE	359	0	1497.082	6461.548	Bjang14	1	1	1302	0
2010	194	1472.5	19.05	TRUE	359	0	1497.082	6461.548	Bjang14	1	1	1302	0
2010	207	1437.5	21	TRUE	359	0	1497.082	6461.548	Bjang14	1	1	1302	0
2010	219	1442.5	13.55	TRUE	359	0	1497.082	6461.548	Bjang14	1	1	1302	0
2010	184	1471.5	19.3	TRUE	254	1	1497.103	6461.585	Bjang15	1	1	24	0
2010	194	1472.5	19.05	TRUE	254	1	1497.103	6461.585	Bjang15	1	1	24	0
2010	207	1437.5	21	TRUE	254	1	1497.103	6461.585	Bjang15	1	1	24	0
2010	219	1442.5	13.55	TRUE	254	1	1497.103	6461.585	Bjang15	1	1	24	0
2010	184	1471.5	19.3	FALSE	310	2	1496.743	6461.563	Bjang16	2	0	40	0
2010	194	1472.5	19.05	FALSE	310	2	1496.743	6461.563	Bjang16	2	0	40	0
2010	207	1437.5	21	FALSE	310	2	1496.743	6461.563	Bjang16	2	0	40	0
2010	219	1442.5	13.55	FALSE	310	2	1496.743	6461.563	Bjang16	2	0	40	0
2010	184	1471.5	19.3	TRUE	515	1	1496.765	6461.61	Bjang2	4	3.5	1328.5	0
2010	194	1472.5	19.05	TRUE	515	1	1496.765	6461.61	Bjang2	4	3.5	1328.5	0
2010	207	1437.5	21	TRUE	515	1	1496.765	6461.61	Bjang2	4	3.5	1328.5	0
2010	219	1442.5	13.55	TRUE	515	1	1496.765	6461.61	Bjang2	4	3.5	1328.5	0
2010	227	1485	13.6	TRUE	515	1	1496.765	6461.61	Bjang2	4	3.5	1328.5	0
2010	184	1471.5	19.3	TRUE	475	0	1496.744	6461.641	Bjang3	2	6.5	649	0
2010	194	1472.5	19.05	TRUE	475	0	1496.744	6461.641	Bjang3	2	6.5	649	0
2010	207	1437.5	21	TRUE	475	0	1496.744	6461.641	Bjang3	2	6.5	649	0
2010	219	1442.5	13.55	TRUE	475	0	1496.744	6461.641	Bjang3	2	6.5	649	0
2010	227	1485	13.6	TRUE	475	0	1496.744	6461.641	Bjang3	2	6.5	649	0
2010	184	1471.5	19.3	FALSE	365	0	1496.777	6461.614	Bjang4	1	3	928	2
2010	194	1472.5	19.05	FALSE	365	0	1496.777	6461.614	Bjang4	1	3	928	2
2010	207	1437.5	21	FALSE	365	0	1496.777	6461.614	Bjang4	1	3	928	0
2010	219	1442.5	13.55	FALSE	365	0	1496.777	6461.614	Bjang4	1	3	928	0
2010	227	1485	13.6	FALSE	365	0	1496.777	6461.614	Bjang4	1	3	928	4
2010	184	1471.5	19.3	TRUE	321	0	1496.962	6461.559	Bjang5	6	1.66666666666667	1308	0
2010	194	1472.5	19.05	TRUE	321	0	1496.962	6461.559	Bjang5	6	1.66666666666667	1308	0
2010	207	1437.5	21	TRUE	321	0	1496.962	6461.559	Bjang5	6	1.66666666666667	1308	0
2010	219	1442.5	13.55	TRUE	321	0	1496.962	6461.559	Bjang5	6	1.66666666666667	1308	0
2010	227	1485	13.6	TRUE	321	0	1496.962	6461.559	Bjang5	6	1.66666666666667	1308	0
2010	184	1471.5	19.3	TRUE	371	1	1496.965	6461.505	Bjang7	3	3.66666666666667	13300	1
2010	194	1472.5	19.05	TRUE	371	1	1496.965	6461.505	Bjang7	3	3.66666666666667	13300	1
2010	207	1437.5	21	TRUE	371	1	1496.965	6461.505	Bjang7	3	3.66666666666667	13300	0
2010	219	1442.5	13.55	TRUE	371	1	1496.965	6461.505	Bjang7	3	3.66666666666667	13300	0
2010	227	1485	13.6	TRUE	371	1	1496.965	6461.505	Bjang7	3	3.66666666666667	13300	0
2010	184	1471.5	19.3	TRUE	340	2	1496.98	6461.478	Bjang8	3	2.33333333333333	1131	3
2010	194	1472.5	19.05	TRUE	340	2	1496.98	6461.478	Bjang8	3	2.33333333333333	1131	2
2010	207	1437.5	21	TRUE	340	2	1496.98	6461.478	Bjang8	3	2.33333333333333	1131	1
2010	219	1442.5	13.55	TRUE	340	2	1496.98	6461.478	Bjang8	3	2.33333333333333	1131	0
2010	227	1485	13.6	TRUE	340	2	1496.98	6461.478	Bjang8	3	2.33333333333333	1131	5
2010	184	1471.5	19.3	FALSE	347	0	1496.949	6461.447	Bjang9	3	2	3520	0
2010	194	1472.5	19.05	FALSE	347	0	1496.949	6461.447	Bjang9	3	2	3520	0
2010	207	1437.5	21	FALSE	347	0	1496.949	6461.447	Bjang9	3	2	3520	0
2010	219	1442.5	13.55	FALSE	347	0	1496.949	6461.447	Bjang9	3	2	3520	0
2010	183	1490	15.25	TRUE	444	0	1496.809	6461.679	BjangN1	4	0.25	1618	0
2010	193	1472.5	15.95	TRUE	444	0	1496.809	6461.679	BjangN1	4	0.25	1618	0
2010	206	1475	18.7	TRUE	444	0	1496.809	6461.679	BjangN1	4	0.25	1618	1
2010	214	1445	16.95	TRUE	444	0	1496.809	6461.679	BjangN1	4	0.25	1618	1
2010	227	1485	13.6	TRUE	444	0	1496.809	6461.679	BjangN1	4	0.25	1618	1
2010	183	1490	15.25	TRUE	308	1	1496.867	6461.894	BjangN2	1	0	168	0
2010	193	1472.5	15.95	TRUE	308	1	1496.867	6461.894	BjangN2	1	0	168	0
2010	206	1475	18.7	TRUE	308	1	1496.867	6461.894	BjangN2	1	0	168	0
2010	214	1445	16.95	TRUE	308	1	1496.867	6461.894	BjangN2	1	0	168	0
2010	227	1485	13.6	TRUE	308	1	1496.867	6461.894	BjangN2	1	0	168	0
2010	183	1490	15.25	TRUE	510	0	1497.044	6461.679	BjangN3	3	5.33333333333333	140	0
2010	193	1472.5	15.95	TRUE	510	0	1497.044	6461.679	BjangN3	3	5.33333333333333	140	0
2010	206	1475	18.7	TRUE	510	0	1497.044	6461.679	BjangN3	3	5.33333333333333	140	0
2010	214	1445	16.95	TRUE	510	0	1497.044	6461.679	BjangN3	3	5.33333333333333	140	0
2010	227	1485	13.6	TRUE	510	0	1497.044	6461.679	BjangN3	3	5.33333333333333	140	0
2010	183	1490	15.25	TRUE	315	0	1497.102	6461.693	BjangN4	2	0	526	0
2010	193	1472.5	15.95	TRUE	315	0	1497.102	6461.693	BjangN4	2	0	526	0
2010	206	1475	18.7	TRUE	315	0	1497.102	6461.693	BjangN4	2	0	526	0
2010	214	1445	16.95	TRUE	315	0	1497.102	6461.693	BjangN4	2	0	526	0
2010	227	1485	13.6	TRUE	315	0	1497.102	6461.693	BjangN4	2	0	526	0
2010	183	1490	15.25	TRUE	304	0	1497.117	6461.564	BjangO1	1	3	72	0
2010	193	1472.5	15.95	TRUE	304	0	1497.117	6461.564	BjangO1	1	3	72	0
2010	206	1475	18.7	TRUE	304	0	1497.117	6461.564	BjangO1	1	3	72	0
2010	214	1445	16.95	TRUE	304	0	1497.117	6461.564	BjangO1	1	3	72	0
2010	227	1485	13.6	TRUE	304	0	1497.117	6461.564	BjangO1	1	3	72	0
2010	184	1471.5	19.3	TRUE	423	1	1497.063	6461.318	BjangO10	1	0	5	0
2010	193	1472.5	15.95	TRUE	423	1	1497.063	6461.318	BjangO10	1	0	5	0
2010	207	1437.5	21	TRUE	423	1	1497.063	6461.318	BjangO10	1	0	5	0
2010	219	1442.5	13.55	TRUE	423	1	1497.063	6461.318	BjangO10	1	0	5	1
2010	227	1485	13.6	TRUE	423	1	1497.063	6461.318	BjangO10	1	0	5	0
2010	184	1471.5	19.3	TRUE	361	2	1497.041	6461.333	BjangO11	3	5	428	0
2010	193	1472.5	15.95	TRUE	361	2	1497.041	6461.333	BjangO11	3	5	428	0
2010	207	1437.5	21	TRUE	361	2	1497.041	6461.333	BjangO11	3	5	428	0
2010	219	1442.5	13.55	TRUE	361	2	1497.041	6461.333	BjangO11	3	5	428	0
2010	227	1485	13.6	TRUE	361	2	1497.041	6461.333	BjangO11	3	5	428	0
2010	184	1471.5	19.3	TRUE	301	2	1497.026	6461.36	BjangO12	3	5	1233	0
2010	194	1472.5	19.05	TRUE	301	2	1497.026	6461.36	BjangO12	3	5	1233	0
2010	207	1437.5	21	TRUE	301	2	1497.026	6461.36	BjangO12	3	5	1233	0
2010	219	1442.5	13.55	TRUE	301	2	1497.026	6461.36	BjangO12	3	5	1233	0
2010	227	1485	13.6	TRUE	301	2	1497.026	6461.36	BjangO12	3	5	1233	0
2010	184	1471.5	19.3	TRUE	400	2	1497.021	6461.362	BjangO13	2	5	450	0
2010	194	1472.5	19.05	TRUE	400	2	1497.021	6461.362	BjangO13	2	5	450	0
2010	207	1437.5	21	TRUE	400	2	1497.021	6461.362	BjangO13	2	5	450	0
2010	219	1442.5	13.55	TRUE	400	2	1497.021	6461.362	BjangO13	2	5	450	0
2010	227	1485	13.6	TRUE	400	2	1497.021	6461.362	BjangO13	2	5	450	0
2010	184	1471.5	19.3	TRUE	283	1	1497.021	6461.377	BjangO14	2	3	506	0
2010	194	1472.5	19.05	TRUE	283	1	1497.021	6461.377	BjangO14	2	3	506	1
2010	207	1437.5	21	TRUE	283	1	1497.021	6461.377	BjangO14	2	3	506	0
2010	219	1442.5	13.55	TRUE	283	1	1497.021	6461.377	BjangO14	2	3	506	0
2010	227	1485	13.6	TRUE	283	1	1497.021	6461.377	BjangO14	2	3	506	0
2010	184	1471.5	19.3	FALSE	423.9	2	1497.027	6461.349	BjangO15	3	0	15153	0
2010	194	1472.5	19.05	FALSE	423.9	2	1497.027	6461.349	BjangO15	3	0	15153	0
2010	207	1437.5	21	FALSE	423.9	2	1497.027	6461.349	BjangO15	3	0	15153	0
2010	219	1442.5	13.55	FALSE	423.9	2	1497.027	6461.349	BjangO15	3	0	15153	0
2010	227	1485	13.6	FALSE	423.9	2	1497.027	6461.349	BjangO15	3	0	15153	0
2010	183	1490	15.25	TRUE	399	1	1497.138	6461.361	BjangO16	3	1	520	0
2010	193	1472.5	15.95	TRUE	399	1	1497.138	6461.361	BjangO16	3	1	520	0
2010	206	1475	18.7	TRUE	399	1	1497.138	6461.361	BjangO16	3	1	520	0
2010	214	1445	16.95	TRUE	399	1	1497.138	6461.361	BjangO16	3	1	520	0
2010	227	1485	13.6	TRUE	399	1	1497.138	6461.361	BjangO16	3	1	520	0
2010	183	1490	15.25	FALSE	338	1	1497.164	6461.431	BjangO18	4	4.5	3646	0
2010	193	1472.5	15.95	FALSE	338	1	1497.164	6461.431	BjangO18	4	4.5	3646	1
2010	206	1475	18.7	FALSE	338	1	1497.164	6461.431	BjangO18	4	4.5	3646	0
2010	214	1445	16.95	FALSE	338	1	1497.164	6461.431	BjangO18	4	4.5	3646	0
2010	227	1485	13.6	FALSE	338	1	1497.164	6461.431	BjangO18	4	4.5	3646	1
2010	183	1490	15.25	TRUE	387	1	1497.179	6461.419	BjangO19	2	3.5	178	2
2010	193	1472.5	15.95	TRUE	387	1	1497.179	6461.419	BjangO19	2	3.5	178	0
2010	206	1475	18.7	TRUE	387	1	1497.179	6461.419	BjangO19	2	3.5	178	4
2010	214	1445	16.95	TRUE	387	1	1497.179	6461.419	BjangO19	2	3.5	178	3
2010	227	1485	13.6	TRUE	387	1	1497.179	6461.419	BjangO19	2	3.5	178	2
2010	183	1490	15.25	TRUE	364	0	1497.193	6461.525	BjangO2	1	2	96	0
2010	193	1472.5	15.95	TRUE	364	0	1497.193	6461.525	BjangO2	1	2	96	0
2010	206	1475	18.7	TRUE	364	0	1497.193	6461.525	BjangO2	1	2	96	0
2010	214	1445	16.95	TRUE	364	0	1497.193	6461.525	BjangO2	1	2	96	0
2010	227	1485	13.6	TRUE	364	0	1497.193	6461.525	BjangO2	1	2	96	0
2010	183	1490	15.25	FALSE	217	1	1497.141	6461.49	BjangO21	1	0	1500	3
2010	193	1472.5	15.95	FALSE	217	1	1497.141	6461.49	BjangO21	1	0	1500	2
2010	206	1475	18.7	FALSE	217	1	1497.141	6461.49	BjangO21	1	0	1500	0
2010	214	1445	16.95	FALSE	217	1	1497.141	6461.49	BjangO21	1	0	1500	3
2010	227	1485	13.6	FALSE	217	1	1497.141	6461.49	BjangO21	1	0	1500	0
2010	183	1490	15.25	TRUE	335	0	1497.137	6461.496	BjangO22	1	5	96	0
2010	193	1472.5	15.95	TRUE	335	0	1497.137	6461.496	BjangO22	1	5	96	0
2010	214	1445	16.95	TRUE	335	0	1497.137	6461.496	BjangO22	1	5	96	0
2010	227	1485	13.6	TRUE	335	0	1497.137	6461.496	BjangO22	1	5	96	0
2010	183	1490	15.25	TRUE	488	0	1497.129	6461.526	BjangO23	3	2.33333333333333	3456	0
2010	193	1472.5	15.95	TRUE	488	0	1497.129	6461.526	BjangO23	3	2.33333333333333	3456	0
2010	214	1445	16.95	TRUE	488	0	1497.129	6461.526	BjangO23	3	2.33333333333333	3456	0
2010	227	1485	13.6	TRUE	488	0	1497.129	6461.526	BjangO23	3	2.33333333333333	3456	0
2010	183	1490	15.25	TRUE	331	1	1497.193	6461.351	BjangO24	5	1.8	609	0
2010	193	1472.5	15.95	TRUE	331	1	1497.193	6461.351	BjangO24	5	1.8	609	0
2010	214	1445	16.95	TRUE	331	1	1497.193	6461.351	BjangO24	5	1.8	609	0
2010	227	1485	13.6	TRUE	331	1	1497.193	6461.351	BjangO24	5	1.8	609	0
2010	184	1471.5	19.3	TRUE	270	2	1497.021	6461.392	BjangO26	2	4	6030	0
2010	194	1472.5	19.05	TRUE	270	2	1497.021	6461.392	BjangO26	2	4	6030	0
2010	207	1437.5	21	TRUE	270	2	1497.021	6461.392	BjangO26	2	4	6030	0
2010	219	1442.5	13.55	TRUE	270	2	1497.021	6461.392	BjangO26	2	4	6030	0
2010	227	1485	13.6	TRUE	270	2	1497.021	6461.392	BjangO26	2	4	6030	0
2010	183	1490	15.25	FALSE	276.32	0	1497.125	6461.555	BjangO27	1	0	22000	0
2010	193	1472.5	15.95	FALSE	276.32	0	1497.125	6461.555	BjangO27	1	0	22000	0
2010	206	1475	18.7	FALSE	276.32	0	1497.125	6461.555	BjangO27	1	0	22000	0
2010	214	1445	16.95	FALSE	276.32	0	1497.125	6461.555	BjangO27	1	0	22000	0
2010	227	1485	13.6	FALSE	276.32	0	1497.125	6461.555	BjangO27	1	0	22000	0
2010	183	1490	15.25	TRUE	312	0	1497.12	6461.57	BjangO28	1	3	210	0
2010	194	1472.5	19.05	TRUE	312	0	1497.12	6461.57	BjangO28	1	3	210	0
2010	206	1475	18.7	TRUE	312	0	1497.12	6461.57	BjangO28	1	3	210	1
2010	214	1445	16.95	TRUE	312	0	1497.12	6461.57	BjangO28	1	3	210	1
2010	227	1485	13.6	TRUE	312	0	1497.12	6461.57	BjangO28	1	3	210	0
2010	183	1490	15.25	TRUE	319	1	1497.181	6461.478	BjangO3	1	4	36	1
2010	193	1472.5	15.95	TRUE	319	1	1497.181	6461.478	BjangO3	1	4	36	0
2010	206	1475	18.7	TRUE	319	1	1497.181	6461.478	BjangO3	1	4	36	0
2010	214	1445	16.95	TRUE	319	1	1497.181	6461.478	BjangO3	1	4	36	0
2010	227	1485	13.6	TRUE	319	1	1497.181	6461.478	BjangO3	1	4	36	0
2010	183	1490	15.25	FALSE	277	1	1497.195	6461.441	BjangO4	3	1.33333333333333	877	0
2010	193	1472.5	15.95	FALSE	277	1	1497.195	6461.441	BjangO4	3	1.33333333333333	877	0
2010	206	1475	18.7	FALSE	277	1	1497.195	6461.441	BjangO4	3	1.33333333333333	877	0
2010	214	1445	16.95	FALSE	277	1	1497.195	6461.441	BjangO4	3	1.33333333333333	877	0
2010	227	1485	13.6	FALSE	277	1	1497.195	6461.441	BjangO4	3	1.33333333333333	877	0
2010	183	1490	15.25	TRUE	444	1	1497.235	6461.39	BjangO5	5	4.4	5305	0
2010	193	1472.5	15.95	TRUE	444	1	1497.235	6461.39	BjangO5	5	4.4	5305	0
2010	206	1475	18.7	TRUE	444	1	1497.235	6461.39	BjangO5	5	4.4	5305	0
2010	214	1445	16.95	TRUE	444	1	1497.235	6461.39	BjangO5	5	4.4	5305	0
2010	227	1485	13.6	TRUE	444	1	1497.235	6461.39	BjangO5	5	4.4	5305	0
2010	183	1490	15.25	FALSE	542	1	1497.169	6461.351	BjangO6	6	2.66666666666667	4562	0
2010	193	1472.5	15.95	FALSE	542	1	1497.169	6461.351	BjangO6	6	2.66666666666667	4562	0
2010	206	1475	18.7	FALSE	542	1	1497.169	6461.351	BjangO6	6	2.66666666666667	4562	0
2010	214	1445	16.95	FALSE	542	1	1497.169	6461.351	BjangO6	6	2.66666666666667	4562	0
2010	227	1485	13.6	FALSE	542	1	1497.169	6461.351	BjangO6	6	2.66666666666667	4562	0
2010	184	1471.5	19.3	FALSE	407	2	1497.111	6461.312	BjangO7	7	2.42857142857143	3996	3
2010	193	1472.5	15.95	FALSE	407	2	1497.111	6461.312	BjangO7	7	2.42857142857143	3996	0
2010	206	1475	18.7	FALSE	407	2	1497.111	6461.312	BjangO7	7	2.42857142857143	3996	0
2010	219	1442.5	13.55	FALSE	407	2	1497.111	6461.312	BjangO7	7	2.42857142857143	3996	0
2010	227	1485	13.6	FALSE	407	2	1497.111	6461.312	BjangO7	7	2.42857142857143	3996	0
2010	184	1471.5	19.3	TRUE	270	2	1497.094	6461.307	BjangO8	7	3.85714285714286	5563	0
2010	193	1472.5	15.95	TRUE	270	2	1497.094	6461.307	BjangO8	7	3.85714285714286	5563	0
2010	206	1475	18.7	TRUE	270	2	1497.094	6461.307	BjangO8	7	3.85714285714286	5563	0
2010	219	1442.5	13.55	TRUE	270	2	1497.094	6461.307	BjangO8	7	3.85714285714286	5563	0
2010	227	1485	13.6	TRUE	270	2	1497.094	6461.307	BjangO8	7	3.85714285714286	5563	0
2010	184	1471.5	19.3	FALSE	254	2	1497.094	6461.309	BjangO9	3	3.33333333333333	2591	0
2010	193	1472.5	15.95	FALSE	254	2	1497.094	6461.309	BjangO9	3	3.33333333333333	2591	0
2010	206	1475	18.7	FALSE	254	2	1497.094	6461.309	BjangO9	3	3.33333333333333	2591	0
2010	219	1442.5	13.55	FALSE	254	2	1497.094	6461.309	BjangO9	3	3.33333333333333	2591	0
2010	227	1485	13.6	FALSE	254	2	1497.094	6461.309	BjangO9	3	3.33333333333333	2591	0
2010	177	1452.5	13.55	FALSE	420	0	1496.046	6461.371	Bjasab1	3	3.66666666666667	NA	0
2010	187	1487.5	13.35	FALSE	420	0	1496.046	6461.371	Bjasab1	3	3.66666666666667	NA	0
2010	191	1460	19.55	FALSE	420	0	1496.046	6461.371	Bjasab1	3	3.66666666666667	NA	0
2010	217	1517	16.5	FALSE	420	0	1496.046	6461.371	Bjasab1	3	3.66666666666667	NA	0
2010	222	1482.5	18.15	FALSE	420	0	1496.046	6461.371	Bjasab1	3	3.66666666666667	NA	0
2010	177	1452.5	13.55	TRUE	383	1	1496.127	6461.248	Bjasab10	2	5.5	1425	0
2010	187	1487.5	13.35	TRUE	383	1	1496.127	6461.248	Bjasab10	2	5.5	1425	0
2010	191	1460	19.55	TRUE	383	1	1496.127	6461.248	Bjasab10	2	5.5	1425	0
2010	217	1517	16.5	TRUE	383	1	1496.127	6461.248	Bjasab10	2	5.5	1425	0
2010	222	1482.5	18.15	TRUE	383	1	1496.127	6461.248	Bjasab10	2	5.5	1425	0
2010	177	1452.5	13.55	TRUE	487	1	1496.163	6461.259	Bjasab11	3	1.66666666666667	NA	0
2010	187	1487.5	13.35	TRUE	487	1	1496.163	6461.259	Bjasab11	3	1.66666666666667	NA	0
2010	191	1460	19.55	TRUE	487	1	1496.163	6461.259	Bjasab11	3	1.66666666666667	NA	0
2010	217	1517	16.5	TRUE	487	1	1496.163	6461.259	Bjasab11	3	1.66666666666667	NA	0
2010	222	1482.5	18.15	TRUE	487	1	1496.163	6461.259	Bjasab11	3	1.66666666666667	NA	0
2010	177	1452.5	13.55	TRUE	464	1	1496.163	6461.272	Bjasab12	4	4.75	NA	0
2010	187	1487.5	13.35	TRUE	464	1	1496.163	6461.272	Bjasab12	4	4.75	NA	3
2010	191	1460	19.55	TRUE	464	1	1496.163	6461.272	Bjasab12	4	4.75	NA	0
2010	217	1517	16.5	TRUE	464	1	1496.163	6461.272	Bjasab12	4	4.75	NA	1
2010	222	1482.5	18.15	TRUE	464	1	1496.163	6461.272	Bjasab12	4	4.75	NA	0
2010	177	1452.5	13.55	TRUE	463	1	1496.173	6461.272	Bjasab13	1	0	40	3
2010	187	1487.5	13.35	TRUE	463	1	1496.173	6461.272	Bjasab13	1	0	40	0
2010	191	1460	19.55	TRUE	463	1	1496.173	6461.272	Bjasab13	1	0	40	2
2010	217	1517	16.5	TRUE	463	1	1496.173	6461.272	Bjasab13	1	0	40	0
2010	222	1482.5	18.15	TRUE	463	1	1496.173	6461.272	Bjasab13	1	0	40	0
2010	177	1452.5	13.55	TRUE	414	1	1496.262	6461.395	Bjasab15	2	6	620	0
2010	187	1487.5	13.35	TRUE	414	1	1496.262	6461.395	Bjasab15	2	6	620	0
2010	191	1460	19.55	TRUE	414	1	1496.262	6461.395	Bjasab15	2	6	620	0
2010	217	1517	16.5	TRUE	414	1	1496.262	6461.395	Bjasab15	2	6	620	0
2010	222	1482.5	18.15	TRUE	414	1	1496.262	6461.395	Bjasab15	2	6	620	0
2010	177	1452.5	13.55	TRUE	552	1	1496.056	6461.315	Bjasab16	1	NA	NA	0
2010	187	1487.5	13.35	TRUE	552	1	1496.056	6461.315	Bjasab16	1	NA	NA	0
2010	191	1460	19.55	TRUE	552	1	1496.056	6461.315	Bjasab16	1	NA	NA	0
2010	217	1517	16.5	TRUE	552	1	1496.056	6461.315	Bjasab16	1	NA	NA	0
2010	222	1482.5	18.15	TRUE	552	1	1496.056	6461.315	Bjasab16	1	NA	NA	0
2010	177	1452.5	13.55	TRUE	354	1	1496.115	6461.241	Bjasab17	2	8	206	0
2010	187	1487.5	13.35	TRUE	354	1	1496.115	6461.241	Bjasab17	2	8	206	0
2010	191	1460	19.55	TRUE	354	1	1496.115	6461.241	Bjasab17	2	8	206	0
2010	217	1517	16.5	TRUE	354	1	1496.115	6461.241	Bjasab17	2	8	206	0
2010	222	1482.5	18.15	TRUE	354	1	1496.115	6461.241	Bjasab17	2	8	206	0
2010	177	1452.5	13.55	TRUE	475	2	1496.331	6461.392	Bjasab18	3	4.66666666666667	3084	0
2010	187	1487.5	13.35	TRUE	475	2	1496.331	6461.392	Bjasab18	3	4.66666666666667	3084	0
2010	191	1460	19.55	TRUE	475	2	1496.331	6461.392	Bjasab18	3	4.66666666666667	3084	0
2010	217	1517	16.5	TRUE	475	2	1496.331	6461.392	Bjasab18	3	4.66666666666667	3084	0
2010	222	1482.5	18.15	TRUE	475	2	1496.331	6461.392	Bjasab18	3	4.66666666666667	3084	0
2010	177	1452.5	13.55	TRUE	405	1	1496.052	6461.328	Bjasab2	5	3.4	7209	0
2010	187	1487.5	13.35	TRUE	405	1	1496.052	6461.328	Bjasab2	5	3.4	7209	0
2010	191	1460	19.55	TRUE	405	1	1496.052	6461.328	Bjasab2	5	3.4	7209	0
2010	217	1517	16.5	TRUE	405	1	1496.052	6461.328	Bjasab2	5	3.4	7209	0
2010	222	1482.5	18.15	TRUE	405	1	1496.052	6461.328	Bjasab2	5	3.4	7209	0
2010	177	1452.5	13.55	TRUE	385	1	1496.304	6461.785	Bjasab23	1	1	484	0
2010	191	1460	19.55	TRUE	385	1	1496.304	6461.785	Bjasab23	1	1	484	0
2010	217	1517	16.5	TRUE	385	1	1496.304	6461.785	Bjasab23	1	1	484	0
2010	222	1482.5	18.15	TRUE	385	1	1496.304	6461.785	Bjasab23	1	1	484	0
2010	177	1452.5	13.55	TRUE	409	0	1496.05	6461.291	Bjasab3	6	3.83333333333333	2812	1
2010	187	1487.5	13.35	TRUE	409	0	1496.05	6461.291	Bjasab3	6	3.83333333333333	2812	0
2010	191	1460	19.55	TRUE	409	0	1496.05	6461.291	Bjasab3	6	3.83333333333333	2812	1
2010	217	1517	16.5	TRUE	409	0	1496.05	6461.291	Bjasab3	6	3.83333333333333	2812	0
2010	222	1482.5	18.15	TRUE	409	0	1496.05	6461.291	Bjasab3	6	3.83333333333333	2812	0
2010	177	1452.5	13.55	FALSE	510	0	1496.059	6461.303	Bjasab4	1	5	2600	2
2010	187	1487.5	13.35	FALSE	510	0	1496.059	6461.303	Bjasab4	1	5	2600	0
2010	191	1460	19.55	FALSE	510	0	1496.059	6461.303	Bjasab4	1	5	2600	0
2010	217	1517	16.5	FALSE	510	0	1496.059	6461.303	Bjasab4	1	5	2600	0
2010	222	1482.5	18.15	FALSE	510	0	1496.059	6461.303	Bjasab4	1	5	2600	0
2010	177	1452.5	13.55	FALSE	560	0	1496.067	6461.293	Bjasab5	2	2.5	6529	0
2010	187	1487.5	13.35	FALSE	560	0	1496.067	6461.293	Bjasab5	2	2.5	6529	1
2010	191	1460	19.55	FALSE	560	0	1496.067	6461.293	Bjasab5	2	2.5	6529	0
2010	217	1517	16.5	FALSE	560	0	1496.067	6461.293	Bjasab5	2	2.5	6529	0
2010	222	1482.5	18.15	FALSE	560	0	1496.067	6461.293	Bjasab5	2	2.5	6529	0
2010	177	1452.5	13.55	TRUE	378	1	1496.069	6461.284	Bjasab6	2	4	748	0
2010	187	1487.5	13.35	TRUE	378	1	1496.069	6461.284	Bjasab6	2	4	748	0
2010	191	1460	19.55	TRUE	378	1	1496.069	6461.284	Bjasab6	2	4	748	0
2010	217	1517	16.5	TRUE	378	1	1496.069	6461.284	Bjasab6	2	4	748	0
2010	222	1482.5	18.15	TRUE	378	1	1496.069	6461.284	Bjasab6	2	4	748	0
2010	177	1452.5	13.55	TRUE	438	1	1496.08	6461.279	Bjasab7	2	2.5	2718	0
2010	187	1487.5	13.35	TRUE	438	1	1496.08	6461.279	Bjasab7	2	2.5	2718	0
2010	191	1460	19.55	TRUE	438	1	1496.08	6461.279	Bjasab7	2	2.5	2718	0
2010	217	1517	16.5	TRUE	438	1	1496.08	6461.279	Bjasab7	2	2.5	2718	0
2010	222	1482.5	18.15	TRUE	438	1	1496.08	6461.279	Bjasab7	2	2.5	2718	0
2010	177	1452.5	13.55	TRUE	337	1	1496.114	6461.282	Bjasab8	1	4	110	0
2010	187	1487.5	13.35	TRUE	337	1	1496.114	6461.282	Bjasab8	1	4	110	0
2010	191	1460	19.55	TRUE	337	1	1496.114	6461.282	Bjasab8	1	4	110	1
2010	217	1517	16.5	TRUE	337	1	1496.114	6461.282	Bjasab8	1	4	110	0
2010	222	1482.5	18.15	TRUE	337	1	1496.114	6461.282	Bjasab8	1	4	110	0
2010	177	1452.5	13.55	TRUE	451	1	1496.112	6461.257	Bjasab9	1	6	750	0
2010	187	1487.5	13.35	TRUE	451	1	1496.112	6461.257	Bjasab9	1	6	750	0
2010	191	1460	19.55	TRUE	451	1	1496.112	6461.257	Bjasab9	1	6	750	0
2010	217	1517	16.5	TRUE	451	1	1496.112	6461.257	Bjasab9	1	6	750	0
2010	222	1482.5	18.15	TRUE	451	1	1496.112	6461.257	Bjasab9	1	6	750	0
2010	191	1360	19.55	TRUE	567	1	1495.977	6461.369	BjasabV1	4	3.25	4270	0
2010	191	1360	19.55	FALSE	316	1	1496.004	6461.386	BjasabV2	4	3.25	598	0
2010	217	1484.5	16.65	FALSE	316	1	1496.004	6461.386	BjasabV2	4	3.25	598	0
2010	222	1587.5	18	FALSE	316	1	1496.004	6461.386	BjasabV2	4	3.25	598	0
2010	229	1602.5	17.4	FALSE	316	1	1496.004	6461.386	BjasabV2	4	3.25	598	0
2010	191	1360	19.55	TRUE	565	1	1495.807	6461.553	BjasabV5	2	3.5	325	0
2010	217	1484.5	16.65	TRUE	565	1	1495.807	6461.553	BjasabV5	2	3.5	325	0
2010	222	1587.5	18	TRUE	565	1	1495.807	6461.553	BjasabV5	2	3.5	325	0
2010	229	1602.5	17.4	TRUE	565	1	1495.807	6461.553	BjasabV5	2	3.5	325	0
2010	201	1505	15.7	TRUE	353	1	1496.44	6462.54	Boshol1	1	1	4500	0
2010	203	1500	15.4	TRUE	353	1	1496.44	6462.54	Boshol1	1	1	4500	0
2010	208	1340	NA	TRUE	353	1	1496.44	6462.54	Boshol1	1	1	4500	0
2010	201	1505	15.7	TRUE	353	2	1496.446	6462.462	Boshol10	1	0	2015	0
2010	203	1500	15.4	TRUE	353	2	1496.446	6462.462	Boshol10	1	0	2015	0
2010	208	1340	NA	TRUE	353	2	1496.446	6462.462	Boshol10	1	0	2015	0
2010	223	1477.5	12.9	TRUE	353	2	1496.446	6462.462	Boshol10	1	0	2015	0
2010	201	1505	15.7	FALSE	564	2	1496.597	6462.31	Boshol11	5	2.8	NA	0
2010	203	1500	15.4	FALSE	564	2	1496.597	6462.31	Boshol11	5	2.8	NA	0
2010	208	1340	NA	FALSE	564	2	1496.597	6462.31	Boshol11	5	2.8	NA	0
2010	223	1477.5	12.9	FALSE	564	2	1496.597	6462.31	Boshol11	5	2.8	NA	0
2010	201	1505	15.7	TRUE	439	2	1496.904	6462.019	Boshol12	5	4.2	9100	0
2010	203	1500	15.4	TRUE	439	2	1496.904	6462.019	Boshol12	5	4.2	9100	0
2010	208	1340	NA	TRUE	439	2	1496.904	6462.019	Boshol12	5	4.2	9100	0
2010	223	1477.5	12.9	TRUE	439	2	1496.904	6462.019	Boshol12	5	4.2	9100	0
2010	201	1505	15.7	FALSE	223	1	1496.666	6462.411	Boshol14	4	4	1394	0
2010	203	1500	15.4	FALSE	223	1	1496.666	6462.411	Boshol14	4	4	1394	0
2010	208	1340	NA	FALSE	223	1	1496.666	6462.411	Boshol14	4	4	1394	0
2010	223	1477.5	12.9	FALSE	223	1	1496.666	6462.411	Boshol14	4	4	1394	0
2010	202	1485	NA	FALSE	222	0	1496.486	6462.686	Boshol15	6	0.333333333333333	1874	0
2010	204	1500	14.55	FALSE	222	0	1496.486	6462.686	Boshol15	6	0.333333333333333	1874	0
2010	208	1340	NA	FALSE	222	0	1496.486	6462.686	Boshol15	6	0.333333333333333	1874	0
2010	202	1485	NA	TRUE	222	1	1496.499	6462.727	Boshol16	1	0	240	0
2010	204	1500	14.55	TRUE	222	1	1496.499	6462.727	Boshol16	1	0	240	0
2010	208	1340	NA	TRUE	222	1	1496.499	6462.727	Boshol16	1	0	240	0
2010	202	1485	NA	TRUE	286	2	1496.415	6463.102	Boshol18	1	2	150	0
2010	204	1500	14.55	TRUE	286	2	1496.415	6463.102	Boshol18	1	2	150	0
2010	208	1340	NA	TRUE	286	2	1496.415	6463.102	Boshol18	1	2	150	0
2010	202	1485	NA	TRUE	405	1	1496.365	6463.221	Boshol19	1	3	154	0
2010	204	1500	14.55	TRUE	405	1	1496.365	6463.221	Boshol19	1	3	154	0
2010	208	1340	NA	TRUE	405	1	1496.365	6463.221	Boshol19	1	3	154	0
2010	201	1505	15.7	TRUE	447	0	1496.514	6462.441	Boshol2	6	2.33333333333333	5163	0
2010	203	1500	15.4	TRUE	447	0	1496.514	6462.441	Boshol2	6	2.33333333333333	5163	0
2010	208	1340	NA	TRUE	447	0	1496.514	6462.441	Boshol2	6	2.33333333333333	5163	0
2010	223	1477.5	12.9	TRUE	447	0	1496.514	6462.441	Boshol2	6	2.33333333333333	5163	0
2010	202	1485	NA	TRUE	322	0	1496.13	6463.108	Boshol20	1	0	400	0
2010	204	1500	14.55	TRUE	322	0	1496.13	6463.108	Boshol20	1	0	400	0
2010	208	1340	NA	TRUE	322	0	1496.13	6463.108	Boshol20	1	0	400	0
2010	202	1485	NA	TRUE	361	0	1496.138	6462.951	Boshol21	1	0	360	0
2010	204	1500	14.55	TRUE	361	0	1496.138	6462.951	Boshol21	1	0	360	0
2010	208	1340	NA	TRUE	361	0	1496.138	6462.951	Boshol21	1	0	360	0
2010	202	1485	NA	TRUE	321	0	1496.258	6462.901	Boshol22	1	6	150	0
2010	204	1500	14.55	TRUE	321	0	1496.258	6462.901	Boshol22	1	6	150	0
2010	208	1340	NA	TRUE	321	0	1496.258	6462.901	Boshol22	1	6	150	0
2010	202	1485	NA	TRUE	392	0	1496.331	6462.847	Boshol24	1	0	900	0
2010	204	1500	14.55	TRUE	392	0	1496.331	6462.847	Boshol24	1	0	900	0
2010	208	1340	NA	TRUE	392	0	1496.331	6462.847	Boshol24	1	0	900	0
2010	202	1485	NA	TRUE	317	0	1496.428	6462.812	Boshol25	1	4	100	0
2010	204	1500	14.55	TRUE	317	0	1496.428	6462.812	Boshol25	1	4	100	0
2010	208	1340	NA	TRUE	317	0	1496.428	6462.812	Boshol25	1	4	100	0
2010	202	1485	NA	TRUE	327	0	1496.45	6462.834	Boshol26	1	6	400	0
2010	204	1500	14.55	TRUE	327	0	1496.45	6462.834	Boshol26	1	6	400	0
2010	208	1340	NA	TRUE	327	0	1496.45	6462.834	Boshol26	1	6	400	0
2010	202	1485	NA	FALSE	298	0	1496.411	6462.784	Boshol27	1	5	100	0
2010	204	1500	14.55	FALSE	298	0	1496.411	6462.784	Boshol27	1	5	100	0
2010	208	1340	NA	FALSE	298	0	1496.411	6462.784	Boshol27	1	5	100	0
2010	202	1485	NA	TRUE	271	2	1496.216	6462.666	Boshol29	1	6	25	0
2010	204	1500	14.55	TRUE	271	2	1496.216	6462.666	Boshol29	1	6	25	0
2010	208	1340	NA	TRUE	271	2	1496.216	6462.666	Boshol29	1	6	25	0
2010	201	1505	15.7	FALSE	382	2	1496.492	6462.389	Boshol3	4	1.75	1240	0
2010	203	1500	15.4	FALSE	382	2	1496.492	6462.389	Boshol3	4	1.75	1240	0
2010	208	1340	NA	FALSE	382	2	1496.492	6462.389	Boshol3	4	1.75	1240	0
2010	223	1477.5	12.9	FALSE	382	2	1496.492	6462.389	Boshol3	4	1.75	1240	0
2010	201	1505	15.7	TRUE	607	2	1496.481	6462.374	Boshol4	5	3.2	3009	0
2010	203	1500	15.4	TRUE	607	2	1496.481	6462.374	Boshol4	5	3.2	3009	0
2010	208	1340	NA	TRUE	607	2	1496.481	6462.374	Boshol4	5	3.2	3009	0
2010	223	1477.5	12.9	TRUE	607	2	1496.481	6462.374	Boshol4	5	3.2	3009	0
2010	201	1505	15.7	TRUE	523	1	1496.478	6462.422	Boshol5	3	3.66666666666667	1447	0
2010	203	1500	15.4	TRUE	523	1	1496.478	6462.422	Boshol5	3	3.66666666666667	1447	0
2010	208	1340	NA	TRUE	523	1	1496.478	6462.422	Boshol5	3	3.66666666666667	1447	0
2010	223	1477.5	12.9	TRUE	523	1	1496.478	6462.422	Boshol5	3	3.66666666666667	1447	0
2010	201	1505	15.7	FALSE	455	0	1496.368	6462.588	Boshol6	2	6	253	0
2010	203	1500	15.4	FALSE	455	0	1496.368	6462.588	Boshol6	2	6	253	0
2010	208	1340	NA	FALSE	455	0	1496.368	6462.588	Boshol6	2	6	253	0
2010	201	1505	15.7	TRUE	368	1	1496.481	6462.476	Boshol7	3	3.66666666666667	2247	0
2010	203	1500	15.4	TRUE	368	1	1496.481	6462.476	Boshol7	3	3.66666666666667	2247	0
2010	208	1340	NA	TRUE	368	1	1496.481	6462.476	Boshol7	3	3.66666666666667	2247	0
2010	223	1477.5	12.9	TRUE	368	1	1496.481	6462.476	Boshol7	3	3.66666666666667	2247	0
2010	201	1505	15.7	TRUE	373	1	1496.398	6462.449	Boshol9	2	3.5	352	0
2010	203	1500	15.4	TRUE	373	1	1496.398	6462.449	Boshol9	2	3.5	352	0
2010	208	1340	NA	TRUE	373	1	1496.398	6462.449	Boshol9	2	3.5	352	0
2010	223	1477.5	12.9	TRUE	373	1	1496.398	6462.449	Boshol9	2	3.5	352	0
2010	183	1435	14.3	TRUE	461	0	1497.1	6460.658	Byn1	2	5	825	0
2010	199	1430	19.6	TRUE	461	0	1497.1	6460.658	Byn1	2	5	825	0
2010	214	1405	11.45	TRUE	461	0	1497.1	6460.658	Byn1	2	5	825	0
2010	226	1485	15.45	TRUE	461	0	1497.1	6460.658	Byn1	2	5	825	0
2010	178	1510	12.25	TRUE	257	1	1496.537	6460.434	Byn10	1	0	250	0
2010	195	1527.5	14.7	TRUE	257	1	1496.537	6460.434	Byn10	1	0	250	0
2010	213	1477.5	17.3	TRUE	257	1	1496.537	6460.434	Byn10	1	0	250	0
2010	226	1485	15.45	TRUE	257	1	1496.537	6460.434	Byn10	1	0	250	0
2010	178	1510	12.25	TRUE	278	0	1496.923	6460.851	Byn11	1	0	324	0
2010	195	1527.5	14.7	TRUE	278	0	1496.923	6460.851	Byn11	1	0	324	0
2010	213	1477.5	17.3	TRUE	278	0	1496.923	6460.851	Byn11	1	0	324	0
2010	226	1485	15.45	TRUE	278	0	1496.923	6460.851	Byn11	1	0	324	0
2010	178	1510	12.25	TRUE	497	1	1496.937	6460.837	Byn12	3	8.33333333333333	1035	0
2010	195	1527.5	14.7	TRUE	497	1	1496.937	6460.837	Byn12	3	8.33333333333333	1035	0
2010	213	1477.5	17.3	TRUE	497	1	1496.937	6460.837	Byn12	3	8.33333333333333	1035	0
2010	226	1485	15.45	TRUE	497	1	1496.937	6460.837	Byn12	3	8.33333333333333	1035	0
2010	178	1510	12.25	TRUE	385	2	1496.924	6461.028	Byn13	1	2	20	0
2010	195	1527.5	14.7	TRUE	385	2	1496.924	6461.028	Byn13	1	2	20	0
2010	214	1405	11.45	TRUE	385	2	1496.924	6461.028	Byn13	1	2	20	0
2010	226	1485	15.45	TRUE	385	2	1496.924	6461.028	Byn13	1	2	20	0
2010	183	1435	14.3	TRUE	428	1	1497.018	6460.926	Byn14	1	2	42	0
2010	199	1430	19.6	TRUE	428	1	1497.018	6460.926	Byn14	1	2	42	0
2010	214	1405	11.45	TRUE	428	1	1497.018	6460.926	Byn14	1	2	42	0
2010	227	1377.5	12.25	TRUE	428	1	1497.018	6460.926	Byn14	1	2	42	0
2010	183	1435	14.3	TRUE	489	1	1497.068	6461.007	Byn15	6	1	NA	1
2010	214	1405	11.45	TRUE	489	1	1497.068	6461.007	Byn15	6	1	NA	0
2010	227	1377.5	12.25	TRUE	489	1	1497.068	6461.007	Byn15	6	1	NA	0
2010	214	1405	11.45	TRUE	343	1	1497.093	6460.882	Byn17	2	1	236	0
2010	227	1377.5	12.25	TRUE	343	1	1497.093	6460.882	Byn17	2	1	236	0
2010	183	1435	14.3	TRUE	371	2	1497.115	6460.892	Byn18	1	5	100	0
2010	214	1405	11.45	TRUE	371	2	1497.115	6460.892	Byn18	1	5	100	0
2010	227	1377.5	12.25	TRUE	371	2	1497.115	6460.892	Byn18	1	5	100	0
2010	183	1435	14.3	FALSE	422	1	1497.13	6460.889	Byn19	3	2.66666666666667	15440	0
2010	214	1405	11.45	FALSE	422	1	1497.13	6460.889	Byn19	3	2.66666666666667	15440	0
2010	227	1377.5	12.25	FALSE	422	1	1497.13	6460.889	Byn19	3	2.66666666666667	15440	0
2010	183	1435	14.3	TRUE	326	2	1497.114	6460.685	Byn2	1	10	400	0
2010	199	1430	19.6	TRUE	326	2	1497.114	6460.685	Byn2	1	10	400	0
2010	214	1405	11.45	TRUE	326	2	1497.114	6460.685	Byn2	1	10	400	0
2010	226	1485	15.45	TRUE	326	2	1497.114	6460.685	Byn2	1	10	400	0
2010	183	1435	14.3	FALSE	495	0	1497.122	6460.856	Byn21	1	9	900	0
2010	199	1430	19.6	FALSE	495	0	1497.122	6460.856	Byn21	1	9	900	0
2010	214	1405	11.45	FALSE	495	0	1497.122	6460.856	Byn21	1	9	900	0
2010	227	1377.5	12.25	FALSE	495	0	1497.122	6460.856	Byn21	1	9	900	0
2010	195	1527.5	14.7	TRUE	328	1	1496.878	6461.013	Byn22	1	7	1600	0
2010	214	1405	11.45	TRUE	328	1	1496.878	6461.013	Byn22	1	7	1600	0
2010	226	1485	15.45	TRUE	328	1	1496.878	6461.013	Byn22	1	7	1600	1
2010	183	1435	14.3	TRUE	384	2	1497.074	6460.99	Byn23	3	4.33333333333333	4300	0
2010	199	1430	19.6	TRUE	384	2	1497.074	6460.99	Byn23	3	4.33333333333333	4300	0
2010	214	1405	11.45	TRUE	384	2	1497.074	6460.99	Byn23	3	4.33333333333333	4300	0
2010	227	1377.5	12.25	TRUE	384	2	1497.074	6460.99	Byn23	3	4.33333333333333	4300	1
2010	178	1510	12.25	TRUE	389	2	1496.906	6460.988	Byn24	3	3.33333333333333	244	0
2010	195	1527.5	14.7	TRUE	389	2	1496.906	6460.988	Byn24	3	3.33333333333333	244	0
2010	214	1405	11.45	TRUE	389	2	1496.906	6460.988	Byn24	3	3.33333333333333	244	0
2010	226	1485	15.45	TRUE	389	2	1496.906	6460.988	Byn24	3	3.33333333333333	244	0
2010	178	1510	12.25	FALSE	354	2	1496.897	6460.974	Byn25	2	1	1240	0
2010	195	1527.5	14.7	FALSE	354	2	1496.897	6460.974	Byn25	2	1	1240	0
2010	214	1405	11.45	FALSE	354	2	1496.897	6460.974	Byn25	2	1	1240	0
2010	226	1485	15.45	FALSE	354	2	1496.897	6460.974	Byn25	2	1	1240	0
2010	183	1435	14.3	TRUE	440	0	1496.982	6460.664	Byn3	1	4	850	0
2010	199	1430	19.6	TRUE	440	0	1496.982	6460.664	Byn3	1	4	850	0
2010	214	1405	11.45	TRUE	440	0	1496.982	6460.664	Byn3	1	4	850	0
2010	226	1485	15.45	TRUE	440	0	1496.982	6460.664	Byn3	1	4	850	0
2010	183	1435	14.3	FALSE	442	0	1496.982	6460.682	Byn4	5	3.6	1107	0
2010	199	1430	19.6	FALSE	442	0	1496.982	6460.682	Byn4	5	3.6	1107	0
2010	214	1405	11.45	FALSE	442	0	1496.982	6460.682	Byn4	5	3.6	1107	0
2010	226	1485	15.45	FALSE	442	0	1496.982	6460.682	Byn4	5	3.6	1107	0
2010	178	1510	12.25	TRUE	350	2	1496.359	6460.836	Byn6	2	1.5	12270	0
2010	195	1527.5	14.7	TRUE	350	2	1496.359	6460.836	Byn6	2	1.5	12270	0
2010	213	1477.5	17.3	TRUE	350	2	1496.359	6460.836	Byn6	2	1.5	12270	0
2010	226	1485	15.45	TRUE	350	2	1496.359	6460.836	Byn6	2	1.5	12270	0
2010	178	1510	12.25	FALSE	360	1	1496.261	6460.704	Byn7	4	7.5	1746	0
2010	195	1527.5	14.7	FALSE	360	1	1496.261	6460.704	Byn7	4	7.5	1746	0
2010	213	1477.5	17.3	FALSE	360	1	1496.261	6460.704	Byn7	4	7.5	1746	0
2010	226	1485	15.45	FALSE	360	1	1496.261	6460.704	Byn7	4	7.5	1746	1
2010	178	1510	12.25	TRUE	616	0	1496.365	6460.689	Byn8	7	3.42857142857143	NA	0
2010	195	1527.5	14.7	TRUE	616	0	1496.365	6460.689	Byn8	7	3.42857142857143	NA	1
2010	213	1477.5	17.3	TRUE	616	0	1496.365	6460.689	Byn8	7	3.42857142857143	NA	2
2010	226	1485	15.45	TRUE	616	0	1496.365	6460.689	Byn8	7	3.42857142857143	NA	1
2010	178	1510	12.25	TRUE	449	0	1496.629	6460.525	Byn9	2	3.5	1380	0
2010	195	1527.5	14.7	TRUE	449	0	1496.629	6460.525	Byn9	2	3.5	1380	1
2010	213	1477.5	17.3	TRUE	449	0	1496.629	6460.525	Byn9	2	3.5	1380	0
2010	226	1485	15.45	TRUE	449	0	1496.629	6460.525	Byn9	2	3.5	1380	2
2010	184	1492.5	18.65	FALSE	610	1	1497.875	6461.512	Got1	4	1.75	40725	0
2010	194	1482.5	18.6	FALSE	610	1	1497.875	6461.512	Got1	4	1.75	40725	0
2010	206	1517.5	11.6	FALSE	610	1	1497.875	6461.512	Got1	4	1.75	40725	0
2010	234	1390	17.05	FALSE	610	1	1497.875	6461.512	Got1	4	1.75	40725	0
2010	238	1435	16.5	FALSE	610	1	1497.875	6461.512	Got1	4	1.75	40725	3
2010	184	1492.5	18.65	TRUE	482	0	1497.754	6461.806	Got10	3	3.66666666666667	397	0
2010	194	1482.5	18.6	TRUE	482	0	1497.754	6461.806	Got10	3	3.66666666666667	397	0
2010	206	1517.5	11.6	TRUE	482	0	1497.754	6461.806	Got10	3	3.66666666666667	397	0
2010	234	1390	17.05	TRUE	482	0	1497.754	6461.806	Got10	3	3.66666666666667	397	0
2010	238	1435	16.5	TRUE	482	0	1497.754	6461.806	Got10	3	3.66666666666667	397	0
2010	184	1492.5	18.65	TRUE	373	1	1497.792	6461.82	Got11	5	2	2332	0
2010	194	1482.5	18.6	TRUE	373	1	1497.792	6461.82	Got11	5	2	2332	1
2010	206	1517.5	11.6	TRUE	373	1	1497.792	6461.82	Got11	5	2	2332	2
2010	234	1390	17.05	TRUE	373	1	1497.792	6461.82	Got11	5	2	2332	0
2010	238	1435	16.5	TRUE	373	1	1497.792	6461.82	Got11	5	2	2332	1
2010	184	1492.5	18.65	TRUE	371	1	1497.722	6461.91	Got12	1	6	225	0
2010	194	1482.5	18.6	TRUE	371	1	1497.722	6461.91	Got12	1	6	225	0
2010	206	1517.5	11.6	TRUE	371	1	1497.722	6461.91	Got12	1	6	225	0
2010	234	1390	17.05	TRUE	371	1	1497.722	6461.91	Got12	1	6	225	0
2010	238	1435	16.5	TRUE	371	1	1497.722	6461.91	Got12	1	6	225	1
2010	184	1492.5	18.65	TRUE	401	1	1497.659	6461.906	Got13	2	0	176	0
2010	194	1482.5	18.6	TRUE	401	1	1497.659	6461.906	Got13	2	0	176	0
2010	206	1517.5	11.6	TRUE	401	1	1497.659	6461.906	Got13	2	0	176	0
2010	234	1390	17.05	TRUE	401	1	1497.659	6461.906	Got13	2	0	176	0
2010	238	1435	16.5	TRUE	401	1	1497.659	6461.906	Got13	2	0	176	0
2010	184	1492.5	18.65	TRUE	307	1	1497.597	6461.834	Got14	2	0	229	0
2010	194	1482.5	18.6	TRUE	307	1	1497.597	6461.834	Got14	2	0	229	0
2010	206	1517.5	11.6	TRUE	307	1	1497.597	6461.834	Got14	2	0	229	0
2010	234	1390	17.05	TRUE	307	1	1497.597	6461.834	Got14	2	0	229	0
2010	238	1435	16.5	TRUE	307	1	1497.597	6461.834	Got14	2	0	229	0
2010	184	1492.5	18.65	TRUE	243	0	1497.437	6461.955	Got16	2	2	86	0
2010	194	1482.5	18.6	TRUE	243	0	1497.437	6461.955	Got16	2	2	86	0
2010	206	1517.5	11.6	TRUE	243	0	1497.437	6461.955	Got16	2	2	86	0
2010	234	1390	17.05	TRUE	243	0	1497.437	6461.955	Got16	2	2	86	0
2010	238	1435	16.5	TRUE	243	0	1497.437	6461.955	Got16	2	2	86	0
2010	184	1492.5	18.65	TRUE	245	0	1497.378	6461.741	Got17	1	1	16	0
2010	194	1482.5	18.6	TRUE	245	0	1497.378	6461.741	Got17	1	1	16	0
2010	206	1517.5	11.6	TRUE	245	0	1497.378	6461.741	Got17	1	1	16	0
2010	234	1390	17.05	TRUE	245	0	1497.378	6461.741	Got17	1	1	16	0
2010	238	1435	16.5	TRUE	245	0	1497.378	6461.741	Got17	1	1	16	0
2010	184	1492.5	18.65	TRUE	320	1	1497.365	6461.769	Got18	1	6	225	0
2010	194	1482.5	18.6	TRUE	320	1	1497.365	6461.769	Got18	1	6	225	0
2010	206	1517.5	11.6	TRUE	320	1	1497.365	6461.769	Got18	1	6	225	0
2010	234	1390	17.05	TRUE	320	1	1497.365	6461.769	Got18	1	6	225	0
2010	238	1435	16.5	TRUE	320	1	1497.365	6461.769	Got18	1	6	225	0
2010	184	1492.5	18.65	TRUE	278	2	1497.435	6461.72	Got19	1	1	30	0
2010	194	1482.5	18.6	TRUE	278	2	1497.435	6461.72	Got19	1	1	30	0
2010	206	1517.5	11.6	TRUE	278	2	1497.435	6461.72	Got19	1	1	30	0
2010	234	1390	17.05	TRUE	278	2	1497.435	6461.72	Got19	1	1	30	0
2010	238	1435	16.5	TRUE	278	2	1497.435	6461.72	Got19	1	1	30	0
2010	184	1492.5	18.65	TRUE	225	0	1497.467	6461.677	Got20	2	1.5	160	0
2010	194	1482.5	18.6	TRUE	225	0	1497.467	6461.677	Got20	2	1.5	160	0
2010	206	1517.5	11.6	TRUE	225	0	1497.467	6461.677	Got20	2	1.5	160	0
2010	234	1390	17.05	TRUE	225	0	1497.467	6461.677	Got20	2	1.5	160	0
2010	238	1435	16.5	TRUE	225	0	1497.467	6461.677	Got20	2	1.5	160	0
2010	184	1492.5	18.65	TRUE	376	0	1497.624	6461.399	Got22	3	3.33333333333333	326	0
2010	194	1482.5	18.6	TRUE	376	0	1497.624	6461.399	Got22	3	3.33333333333333	326	4
2010	206	1517.5	11.6	TRUE	376	0	1497.624	6461.399	Got22	3	3.33333333333333	326	1
2010	234	1390	17.05	TRUE	376	0	1497.624	6461.399	Got22	3	3.33333333333333	326	0
2010	238	1435	16.5	TRUE	376	0	1497.624	6461.399	Got22	3	3.33333333333333	326	10
2010	184	1492.5	18.65	TRUE	252	1	1497.553	6461.388	Got24	1	4	25	0
2010	194	1482.5	18.6	TRUE	252	1	1497.553	6461.388	Got24	1	4	25	0
2010	206	1517.5	11.6	TRUE	252	1	1497.553	6461.388	Got24	1	4	25	0
2010	234	1390	17.05	TRUE	252	1	1497.553	6461.388	Got24	1	4	25	0
2010	238	1435	16.5	TRUE	252	1	1497.553	6461.388	Got24	1	4	25	0
2010	184	1492.5	18.65	TRUE	233	1	1497.55	6461.392	Got25	3	4	900	0
2010	194	1482.5	18.6	TRUE	233	1	1497.55	6461.392	Got25	3	4	900	0
2010	206	1517.5	11.6	TRUE	233	1	1497.55	6461.392	Got25	3	4	900	0
2010	234	1390	17.05	TRUE	233	1	1497.55	6461.392	Got25	3	4	900	0
2010	238	1435	16.5	TRUE	233	1	1497.55	6461.392	Got25	3	4	900	1
2010	184	1492.5	18.65	TRUE	317	1	1497.486	6461.529	Got26	1	1	260	0
2010	194	1482.5	18.6	TRUE	317	1	1497.486	6461.529	Got26	1	1	260	0
2010	206	1517.5	11.6	TRUE	317	1	1497.486	6461.529	Got26	1	1	260	0
2010	234	1390	17.05	TRUE	317	1	1497.486	6461.529	Got26	1	1	260	0
2010	238	1435	16.5	TRUE	317	1	1497.486	6461.529	Got26	1	1	260	0
2010	184	1492.5	18.65	TRUE	355	1	1497.446	6461.583	Got27	3	4	1056	0
2010	194	1482.5	18.6	TRUE	355	1	1497.446	6461.583	Got27	3	4	1056	0
2010	206	1517.5	11.6	TRUE	355	1	1497.446	6461.583	Got27	3	4	1056	0
2010	234	1390	17.05	TRUE	355	1	1497.446	6461.583	Got27	3	4	1056	0
2010	238	1435	16.5	TRUE	355	1	1497.446	6461.583	Got27	3	4	1056	0
2010	184	1492.5	18.65	TRUE	343	2	1497.397	6462.564	Got29	2	3.5	985	0
2010	194	1482.5	18.6	TRUE	343	2	1497.397	6462.564	Got29	2	3.5	985	0
2010	206	1517.5	11.6	TRUE	343	2	1497.397	6462.564	Got29	2	3.5	985	0
2010	234	1390	17.05	TRUE	343	2	1497.397	6462.564	Got29	2	3.5	985	0
2010	238	1435	16.5	TRUE	343	2	1497.397	6462.564	Got29	2	3.5	985	0
2010	184	1492.5	18.65	TRUE	361	0	1497.556	6462.153	Got30	6	3.83333333333333	11534	0
2010	195	1392.5	15.3	TRUE	361	0	1497.556	6462.153	Got30	6	3.83333333333333	11534	0
2010	206	1517.5	11.6	TRUE	361	0	1497.556	6462.153	Got30	6	3.83333333333333	11534	0
2010	234	1390	17.05	TRUE	361	0	1497.556	6462.153	Got30	6	3.83333333333333	11534	0
2010	238	1435	16.5	TRUE	361	0	1497.556	6462.153	Got30	6	3.83333333333333	11534	0
2010	184	1492.5	18.65	TRUE	260	2	1497.838	6461.612	Got5	1	6	450	0
2010	194	1482.5	18.6	TRUE	260	2	1497.838	6461.612	Got5	1	6	450	0
2010	206	1517.5	11.6	TRUE	260	2	1497.838	6461.612	Got5	1	6	450	0
2010	234	1390	17.05	TRUE	260	2	1497.838	6461.612	Got5	1	6	450	0
2010	238	1435	16.5	TRUE	260	2	1497.838	6461.612	Got5	1	6	450	0
2010	184	1492.5	18.65	TRUE	312	1	1497.823	6461.605	Got6	1	3	180	0
2010	194	1482.5	18.6	TRUE	312	1	1497.823	6461.605	Got6	1	3	180	0
2010	206	1517.5	11.6	TRUE	312	1	1497.823	6461.605	Got6	1	3	180	0
2010	234	1390	17.05	TRUE	312	1	1497.823	6461.605	Got6	1	3	180	0
2010	238	1435	16.5	TRUE	312	1	1497.823	6461.605	Got6	1	3	180	0
2010	184	1492.5	18.65	TRUE	360	1	1497.803	6461.659	Got7	3	5	165	0
2010	194	1482.5	18.6	TRUE	360	1	1497.803	6461.659	Got7	3	5	165	0
2010	206	1517.5	11.6	TRUE	360	1	1497.803	6461.659	Got7	3	5	165	0
2010	234	1390	17.05	TRUE	360	1	1497.803	6461.659	Got7	3	5	165	0
2010	238	1435	16.5	TRUE	360	1	1497.803	6461.659	Got7	3	5	165	3
2010	184	1492.5	18.65	TRUE	305	1	1497.826	6461.676	Got8	2	2	120	0
2010	194	1482.5	18.6	TRUE	305	1	1497.826	6461.676	Got8	2	2	120	0
2010	206	1517.5	11.6	TRUE	305	1	1497.826	6461.676	Got8	2	2	120	0
2010	234	1390	17.05	TRUE	305	1	1497.826	6461.676	Got8	2	2	120	0
2010	238	1435	16.5	TRUE	305	1	1497.826	6461.676	Got8	2	2	120	0
2010	184	1492.5	18.65	TRUE	213	1	1497.685	6461.694	Got9	6	2.16666666666667	NA	0
2010	194	1482.5	18.6	TRUE	213	1	1497.685	6461.694	Got9	6	2.16666666666667	NA	0
2010	206	1517.5	11.6	TRUE	213	1	1497.685	6461.694	Got9	6	2.16666666666667	NA	0
2010	234	1390	17.05	TRUE	213	1	1497.685	6461.694	Got9	6	2.16666666666667	NA	0
2010	238	1435	16.5	TRUE	213	1	1497.685	6461.694	Got9	6	2.16666666666667	NA	2
2010	183	1505	13.05	TRUE	186	1	1497.761	6461.037	GotS1	1	3	195	0
2010	205	1490	15.85	TRUE	186	1	1497.761	6461.037	GotS1	1	3	195	0
2010	222	1352.5	15.5	TRUE	186	1	1497.761	6461.037	GotS1	1	3	195	0
2010	235	1455	13.1	TRUE	186	1	1497.761	6461.037	GotS1	1	3	195	0
2010	183	1505	13.05	TRUE	472	1	1497.763	6461.024	GotS2	1	0	100	0
2010	205	1490	15.85	TRUE	472	1	1497.763	6461.024	GotS2	1	0	100	0
2010	222	1352.5	15.5	TRUE	472	1	1497.763	6461.024	GotS2	1	0	100	0
2010	235	1455	13.1	TRUE	472	1	1497.763	6461.024	GotS2	1	0	100	0
2010	183	1505	13.05	FALSE	581	1	1498.065	6461.124	GotS3	4	1.25	1916	0
2010	205	1490	15.85	FALSE	581	1	1498.065	6461.124	GotS3	4	1.25	1916	0
2010	222	1352.5	15.5	FALSE	581	1	1498.065	6461.124	GotS3	4	1.25	1916	1
2010	235	1455	13.1	FALSE	581	1	1498.065	6461.124	GotS3	4	1.25	1916	1
2010	191	1500	15.45	FALSE	490	1	1499.254	6459.753	Gun1	3	1.33333333333333	715	0
2010	212	1490	14.1	FALSE	490	1	1499.254	6459.753	Gun1	3	1.33333333333333	715	0
2010	219	1402.5	11.45	FALSE	490	1	1499.254	6459.753	Gun1	3	1.33333333333333	715	0
2010	229	1482.5	17.35	FALSE	490	1	1499.254	6459.753	Gun1	3	1.33333333333333	715	0
2010	192	1440	12.95	TRUE	600	2	1498.776	6459.981	Gun10	4	2	902	0
2010	212	1490	14.1	TRUE	600	2	1498.776	6459.981	Gun10	4	2	902	0
2010	223	1420	14.6	TRUE	600	2	1498.776	6459.981	Gun10	4	2	902	0
2010	235	1375	13.9	TRUE	600	2	1498.776	6459.981	Gun10	4	2	902	0
2010	192	1440	12.95	TRUE	328	1	1498.73	6459.697	Gun11	4	2	4700	0
2010	212	1490	14.1	TRUE	328	1	1498.73	6459.697	Gun11	4	2	4700	4
2010	223	1420	14.6	TRUE	328	1	1498.73	6459.697	Gun11	4	2	4700	12
2010	235	1375	13.9	TRUE	328	1	1498.73	6459.697	Gun11	4	2	4700	8
2010	192	1440	12.95	TRUE	262	0	1498.779	6459.644	Gun12	2	3.5	1702	0
2010	212	1490	14.1	TRUE	262	0	1498.779	6459.644	Gun12	2	3.5	1702	0
2010	223	1420	14.6	TRUE	262	0	1498.779	6459.644	Gun12	2	3.5	1702	0
2010	192	1440	12.95	TRUE	327	2	1499.085	6459.407	Gun13	1	2	624	0
2010	212	1490	14.1	TRUE	327	2	1499.085	6459.407	Gun13	1	2	624	0
2010	223	1420	14.6	TRUE	327	2	1499.085	6459.407	Gun13	1	2	624	0
2010	191	1500	15.45	FALSE	285	1	1499.208	6459.742	Gun2	2	1	538	0
2010	212	1490	14.1	FALSE	285	1	1499.208	6459.742	Gun2	2	1	538	0
2010	219	1402.5	11.45	FALSE	285	1	1499.208	6459.742	Gun2	2	1	538	0
2010	229	1482.5	17.35	FALSE	285	1	1499.208	6459.742	Gun2	2	1	538	0
2010	191	1500	15.45	TRUE	384	1	1499.21	6459.714	Gun3	3	2	1075	2
2010	212	1490	14.1	TRUE	384	1	1499.21	6459.714	Gun3	3	2	1075	2
2010	219	1402.5	11.45	TRUE	384	1	1499.21	6459.714	Gun3	3	2	1075	0
2010	229	1482.5	17.35	TRUE	384	1	1499.21	6459.714	Gun3	3	2	1075	6
2010	191	1500	15.45	TRUE	290	2	1499.19	6459.752	Gun4	1	2	504	0
2010	212	1490	14.1	TRUE	290	2	1499.19	6459.752	Gun4	1	2	504	0
2010	219	1402.5	11.45	TRUE	290	2	1499.19	6459.752	Gun4	1	2	504	0
2010	229	1482.5	17.35	TRUE	290	2	1499.19	6459.752	Gun4	1	2	504	0
2010	191	1500	15.45	TRUE	700	2	1499.421	6459.508	Gun5	3	3.66666666666667	9355	0
2010	212	1490	14.1	TRUE	700	2	1499.421	6459.508	Gun5	3	3.66666666666667	9355	0
2010	219	1402.5	11.45	TRUE	700	2	1499.421	6459.508	Gun5	3	3.66666666666667	9355	0
2010	229	1482.5	17.35	TRUE	700	2	1499.421	6459.508	Gun5	3	3.66666666666667	9355	0
2010	191	1500	15.45	FALSE	704	2	1499.291	6459.8	Gun6	4	NA	814	0
2010	212	1490	14.1	FALSE	704	2	1499.291	6459.8	Gun6	4	NA	814	0
2010	222	1515	14.5	FALSE	704	2	1499.291	6459.8	Gun6	4	NA	814	0
2010	229	1482.5	17.35	FALSE	704	2	1499.291	6459.8	Gun6	4	NA	814	0
2010	191	1500	15.45	TRUE	350	1	1499.835	6459.72	Gun8	2	1.5	15800	0
2010	212	1490	14.1	TRUE	350	1	1499.835	6459.72	Gun8	2	1.5	15800	0
2010	222	1515	14.5	TRUE	350	1	1499.835	6459.72	Gun8	2	1.5	15800	0
2010	235	1375	13.9	TRUE	350	1	1499.835	6459.72	Gun8	2	1.5	15800	0
2010	212	1490	14.1	TRUE	225	1	1499.7	6459.789	Gun9	1	0	3920	0
2010	222	1515	14.5	TRUE	225	1	1499.7	6459.789	Gun9	1	0	3920	0
2010	235	1375	13.9	TRUE	225	1	1499.7	6459.789	Gun9	1	0	3920	0
2010	187	1537.5	11.1	FALSE	296	0	1498.078	6462.126	Halli2	2	5.5	150	0
2010	207	1545	17.3	FALSE	296	0	1498.078	6462.126	Halli2	2	5.5	150	0
2010	216	1440	14.2	FALSE	296	0	1498.078	6462.126	Halli2	2	5.5	150	0
2010	228	1402.5	16.95	FALSE	296	0	1498.078	6462.126	Halli2	2	5.5	150	0
2010	187	1537.5	11.1	TRUE	314	1	1498.024	6462.124	Halli3	2	4	NA	0
2010	207	1545	17.3	TRUE	314	1	1498.024	6462.124	Halli3	2	4	NA	0
2010	216	1440	14.2	TRUE	314	1	1498.024	6462.124	Halli3	2	4	NA	0
2010	228	1402.5	16.95	TRUE	314	1	1498.024	6462.124	Halli3	2	4	NA	0
2010	187	1537.5	11.1	FALSE	224	2	1498.129	6461.927	Halli5	3	0.666666666666667	609	0
2010	209	1397.5	11.6	FALSE	224	2	1498.129	6461.927	Halli5	3	0.666666666666667	609	0
2010	216	1440	14.2	FALSE	224	2	1498.129	6461.927	Halli5	3	0.666666666666667	609	0
2010	228	1402.5	16.95	FALSE	224	2	1498.129	6461.927	Halli5	3	0.666666666666667	609	0
2010	228	1365	17.3	TRUE	314	1	1499.385	6462.203	Haste1	1	0	950	0
2010	235	1510	12.5	TRUE	314	1	1499.385	6462.203	Haste1	1	0	950	0
2010	237	1482.5	14.85	TRUE	314	1	1499.385	6462.203	Haste1	1	0	950	0
2010	217	1449.5	17.2	TRUE	473	1	1496.07	6461.384	Hjort1	3	4.66666666666667	13875	4
2010	222	1360	18.65	TRUE	473	1	1496.07	6461.384	Hjort1	3	4.66666666666667	13875	0
2010	229	1430	17.05	TRUE	473	1	1496.07	6461.384	Hjort1	3	4.66666666666667	13875	0
2010	235	1465	14.5	TRUE	473	1	1496.07	6461.384	Hjort1	3	4.66666666666667	13875	1
2010	236	1460	15.45	TRUE	473	1	1496.07	6461.384	Hjort1	3	4.66666666666667	13875	4
2010	217	1449.5	17.2	TRUE	370	0	1496.137	6461.393	Hjort10	3	2.33333333333333	11800	0
2010	222	1360	18.65	TRUE	370	0	1496.137	6461.393	Hjort10	3	2.33333333333333	11800	0
2010	229	1430	17.05	TRUE	370	0	1496.137	6461.393	Hjort10	3	2.33333333333333	11800	0
2010	235	1465	14.5	TRUE	370	0	1496.137	6461.393	Hjort10	3	2.33333333333333	11800	0
2010	236	1460	15.45	TRUE	370	0	1496.137	6461.393	Hjort10	3	2.33333333333333	11800	0
2010	217	1449.5	17.2	TRUE	465	0	1496.123	6461.406	Hjort11	3	2.33333333333333	1155	0
2010	222	1360	18.65	TRUE	465	0	1496.123	6461.406	Hjort11	3	2.33333333333333	1155	0
2010	229	1430	17.05	TRUE	465	0	1496.123	6461.406	Hjort11	3	2.33333333333333	1155	0
2010	235	1465	14.5	TRUE	465	0	1496.123	6461.406	Hjort11	3	2.33333333333333	1155	0
2010	236	1460	15.45	TRUE	465	0	1496.123	6461.406	Hjort11	3	2.33333333333333	1155	0
2010	217	1449.5	17.2	TRUE	642	0	1496.129	6461.289	Hjort12	5	3.6	3783	0
2010	222	1360	18.65	TRUE	642	0	1496.129	6461.289	Hjort12	5	3.6	3783	0
2010	229	1430	17.05	TRUE	642	0	1496.129	6461.289	Hjort12	5	3.6	3783	1
2010	235	1465	14.5	TRUE	642	0	1496.129	6461.289	Hjort12	5	3.6	3783	0
2010	236	1460	15.45	TRUE	642	0	1496.129	6461.289	Hjort12	5	3.6	3783	1
2010	217	1449.5	17.2	TRUE	513	1	1496.061	6461.359	Hjort13	1	4	20000	0
2010	222	1360	18.65	TRUE	513	1	1496.061	6461.359	Hjort13	1	4	20000	0
2010	229	1430	17.05	TRUE	513	1	1496.061	6461.359	Hjort13	1	4	20000	0
2010	235	1465	14.5	TRUE	513	1	1496.061	6461.359	Hjort13	1	4	20000	0
2010	236	1460	15.45	TRUE	513	1	1496.061	6461.359	Hjort13	1	4	20000	0
2010	217	1449.5	17.2	TRUE	570	0	1496.084	6461.458	Hjort14	1	7	900	0
2010	222	1360	18.65	TRUE	570	0	1496.084	6461.458	Hjort14	1	7	900	0
2010	229	1430	17.05	TRUE	570	0	1496.084	6461.458	Hjort14	1	7	900	0
2010	235	1465	14.5	TRUE	570	0	1496.084	6461.458	Hjort14	1	7	900	0
2010	236	1460	15.45	TRUE	570	0	1496.084	6461.458	Hjort14	1	7	900	0
2010	217	1449.5	17.2	TRUE	270	0	1496.117	6461.444	Hjort16	3	2	495	0
2010	222	1360	18.65	TRUE	270	0	1496.117	6461.444	Hjort16	3	2	495	0
2010	229	1430	17.05	TRUE	270	0	1496.117	6461.444	Hjort16	3	2	495	0
2010	235	1465	14.5	TRUE	270	0	1496.117	6461.444	Hjort16	3	2	495	0
2010	236	1460	15.45	TRUE	270	0	1496.117	6461.444	Hjort16	3	2	495	0
2010	217	1449.5	17.2	TRUE	454	0	1496.185	6461.446	Hjort17	1	7	400	0
2010	222	1360	18.65	TRUE	454	0	1496.185	6461.446	Hjort17	1	7	400	0
2010	229	1430	17.05	TRUE	454	0	1496.185	6461.446	Hjort17	1	7	400	0
2010	235	1465	14.5	TRUE	454	0	1496.185	6461.446	Hjort17	1	7	400	0
2010	236	1460	15.45	TRUE	454	0	1496.185	6461.446	Hjort17	1	7	400	0
2010	217	1449.5	17.2	TRUE	488	0	1496.242	6461.412	Hjort18	1	7	3000	0
2010	222	1360	18.65	TRUE	488	0	1496.242	6461.412	Hjort18	1	7	3000	0
2010	229	1430	17.05	TRUE	488	0	1496.242	6461.412	Hjort18	1	7	3000	0
2010	235	1465	14.5	TRUE	488	0	1496.242	6461.412	Hjort18	1	7	3000	0
2010	236	1460	15.45	TRUE	488	0	1496.242	6461.412	Hjort18	1	7	3000	0
2010	217	1449.5	17.2	TRUE	462	0	1496.216	6461.351	Hjort19	1	7	225	0
2010	222	1360	18.65	TRUE	462	0	1496.216	6461.351	Hjort19	1	7	225	0
2010	229	1430	17.05	TRUE	462	0	1496.216	6461.351	Hjort19	1	7	225	0
2010	235	1465	14.5	TRUE	462	0	1496.216	6461.351	Hjort19	1	7	225	0
2010	236	1460	15.45	TRUE	462	0	1496.216	6461.351	Hjort19	1	7	225	0
2010	217	1449.5	17.2	TRUE	600	0	1496.072	6461.406	Hjort2	3	9.33333333333333	1025	1
2010	222	1360	18.65	TRUE	600	0	1496.072	6461.406	Hjort2	3	9.33333333333333	1025	0
2010	229	1430	17.05	TRUE	600	0	1496.072	6461.406	Hjort2	3	9.33333333333333	1025	0
2010	235	1465	14.5	TRUE	600	0	1496.072	6461.406	Hjort2	3	9.33333333333333	1025	0
2010	236	1460	15.45	TRUE	600	0	1496.072	6461.406	Hjort2	3	9.33333333333333	1025	0
2010	217	1449.5	17.2	TRUE	537	1	1496.151	6461.344	Hjort20	2	4	500	0
2010	222	1360	18.65	TRUE	537	1	1496.151	6461.344	Hjort20	2	4	500	0
2010	229	1430	17.05	TRUE	537	1	1496.151	6461.344	Hjort20	2	4	500	0
2010	235	1465	14.5	TRUE	537	1	1496.151	6461.344	Hjort20	2	4	500	0
2010	236	1460	15.45	TRUE	537	1	1496.151	6461.344	Hjort20	2	4	500	0
2010	217	1449.5	17.2	TRUE	478	1	1496.141	6461.338	Hjort21	4	7.25	1525	0
2010	222	1360	18.65	TRUE	478	1	1496.141	6461.338	Hjort21	4	7.25	1525	0
2010	229	1430	17.05	TRUE	478	1	1496.141	6461.338	Hjort21	4	7.25	1525	0
2010	235	1465	14.5	TRUE	478	1	1496.141	6461.338	Hjort21	4	7.25	1525	0
2010	236	1460	15.45	TRUE	478	1	1496.141	6461.338	Hjort21	4	7.25	1525	0
2010	217	1449.5	17.2	TRUE	548	2	1496.157	6461.329	Hjort22	3	6.33333333333333	NA	0
2010	222	1360	18.65	TRUE	548	2	1496.157	6461.329	Hjort22	3	6.33333333333333	NA	0
2010	229	1430	17.05	TRUE	548	2	1496.157	6461.329	Hjort22	3	6.33333333333333	NA	0
2010	235	1465	14.5	TRUE	548	2	1496.157	6461.329	Hjort22	3	6.33333333333333	NA	0
2010	236	1460	15.45	TRUE	548	2	1496.157	6461.329	Hjort22	3	6.33333333333333	NA	0
2010	217	1449.5	17.2	TRUE	564	1	1496.118	6461.337	Hjort23	2	7	550	0
2010	222	1360	18.65	TRUE	564	1	1496.118	6461.337	Hjort23	2	7	550	0
2010	229	1430	17.05	TRUE	564	1	1496.118	6461.337	Hjort23	2	7	550	0
2010	235	1465	14.5	TRUE	564	1	1496.118	6461.337	Hjort23	2	7	550	0
2010	236	1460	15.45	TRUE	564	1	1496.118	6461.337	Hjort23	2	7	550	0
2010	217	1449.5	17.2	TRUE	471	0	1496.083	6461.354	Hjort24	2	6	1500	0
2010	222	1360	18.65	TRUE	471	0	1496.083	6461.354	Hjort24	2	6	1500	0
2010	229	1430	17.05	TRUE	471	0	1496.083	6461.354	Hjort24	2	6	1500	0
2010	235	1465	14.5	TRUE	471	0	1496.083	6461.354	Hjort24	2	6	1500	0
2010	236	1460	15.45	TRUE	471	0	1496.083	6461.354	Hjort24	2	6	1500	0
2010	217	1449.5	17.2	TRUE	693	1	1496.109	6461.37	Hjort25	2	6	1249	0
2010	222	1360	18.65	TRUE	693	1	1496.109	6461.37	Hjort25	2	6	1249	0
2010	229	1430	17.05	TRUE	693	1	1496.109	6461.37	Hjort25	2	6	1249	0
2010	235	1465	14.5	TRUE	693	1	1496.109	6461.37	Hjort25	2	6	1249	0
2010	236	1460	15.45	TRUE	693	1	1496.109	6461.37	Hjort25	2	6	1249	0
2010	217	1449.5	17.2	TRUE	472	0	1496.13	6461.386	Hjort26	1	6	2400	0
2010	222	1360	18.65	TRUE	472	0	1496.13	6461.386	Hjort26	1	6	2400	0
2010	229	1430	17.05	TRUE	472	0	1496.13	6461.386	Hjort26	1	6	2400	0
2010	235	1465	14.5	TRUE	472	0	1496.13	6461.386	Hjort26	1	6	2400	0
2010	236	1460	15.45	TRUE	472	0	1496.13	6461.386	Hjort26	1	6	2400	0
2010	217	1449.5	17.2	TRUE	680	0	1496.132	6461.417	Hjort27	5	8	5050	1
2010	222	1360	18.65	TRUE	680	0	1496.132	6461.417	Hjort27	5	8	5050	0
2010	229	1430	17.05	TRUE	680	0	1496.132	6461.417	Hjort27	5	8	5050	1
2010	235	1465	14.5	TRUE	680	0	1496.132	6461.417	Hjort27	5	8	5050	0
2010	236	1460	15.45	TRUE	680	0	1496.132	6461.417	Hjort27	5	8	5050	0
2010	217	1449.5	17.2	TRUE	440	0	1496.092	6461.435	Hjort3	4	4	2365	0
2010	222	1360	18.65	TRUE	440	0	1496.092	6461.435	Hjort3	4	4	2365	0
2010	229	1430	17.05	TRUE	440	0	1496.092	6461.435	Hjort3	4	4	2365	0
2010	235	1465	14.5	TRUE	440	0	1496.092	6461.435	Hjort3	4	4	2365	0
2010	236	1460	15.45	TRUE	440	0	1496.092	6461.435	Hjort3	4	4	2365	0
2010	217	1449.5	17.2	TRUE	516	1	1496.116	6461.433	Hjort4	3	8	1125	0
2010	222	1360	18.65	TRUE	516	1	1496.116	6461.433	Hjort4	3	8	1125	0
2010	229	1430	17.05	TRUE	516	1	1496.116	6461.433	Hjort4	3	8	1125	0
2010	235	1465	14.5	TRUE	516	1	1496.116	6461.433	Hjort4	3	8	1125	0
2010	236	1460	15.45	TRUE	516	1	1496.116	6461.433	Hjort4	3	8	1125	0
2010	217	1449.5	17.2	TRUE	427	0	1496.238	6461.412	Hjort5	3	4.33333333333333	1319	0
2010	222	1360	18.65	TRUE	427	0	1496.238	6461.412	Hjort5	3	4.33333333333333	1319	0
2010	229	1430	17.05	TRUE	427	0	1496.238	6461.412	Hjort5	3	4.33333333333333	1319	1
2010	235	1465	14.5	TRUE	427	0	1496.238	6461.412	Hjort5	3	4.33333333333333	1319	0
2010	236	1460	15.45	TRUE	427	0	1496.238	6461.412	Hjort5	3	4.33333333333333	1319	0
2010	217	1449.5	17.2	TRUE	655	0	1496.187	6461.4	Hjort6	1	4	1485	0
2010	222	1360	18.65	TRUE	655	0	1496.187	6461.4	Hjort6	1	4	1485	0
2010	229	1430	17.05	TRUE	655	0	1496.187	6461.4	Hjort6	1	4	1485	0
2010	235	1465	14.5	TRUE	655	0	1496.187	6461.4	Hjort6	1	4	1485	0
2010	236	1460	15.45	TRUE	655	0	1496.187	6461.4	Hjort6	1	4	1485	0
2010	217	1449.5	17.2	TRUE	537	0	1496.189	6461.365	Hjort7	1	1	825	4
2010	222	1360	18.65	TRUE	537	0	1496.189	6461.365	Hjort7	1	1	825	0
2010	229	1430	17.05	TRUE	537	0	1496.189	6461.365	Hjort7	1	1	825	3
2010	235	1465	14.5	TRUE	537	0	1496.189	6461.365	Hjort7	1	1	825	0
2010	236	1460	15.45	TRUE	537	0	1496.189	6461.365	Hjort7	1	1	825	1
2010	217	1449.5	17.2	TRUE	587	0	1496.16	6461.386	Hjort8	3	4.33333333333333	3640	0
2010	222	1360	18.65	TRUE	587	0	1496.16	6461.386	Hjort8	3	4.33333333333333	3640	0
2010	229	1430	17.05	TRUE	587	0	1496.16	6461.386	Hjort8	3	4.33333333333333	3640	0
2010	235	1465	14.5	TRUE	587	0	1496.16	6461.386	Hjort8	3	4.33333333333333	3640	0
2010	236	1460	15.45	TRUE	587	0	1496.16	6461.386	Hjort8	3	4.33333333333333	3640	2
2010	217	1449.5	17.2	TRUE	466	0	1496.141	6461.383	Hjort9	3	5.33333333333333	2425	0
2010	222	1360	18.65	TRUE	466	0	1496.141	6461.383	Hjort9	3	5.33333333333333	2425	0
2010	229	1430	17.05	TRUE	466	0	1496.141	6461.383	Hjort9	3	5.33333333333333	2425	0
2010	235	1465	14.5	TRUE	466	0	1496.141	6461.383	Hjort9	3	5.33333333333333	2425	0
2010	236	1460	15.45	TRUE	466	0	1496.141	6461.383	Hjort9	3	5.33333333333333	2425	0
2010	185	1387.5	13.75	TRUE	568	0	1496.81	6463.043	Humpen1	5	0.8	592	0
2010	198	1445	21	TRUE	568	0	1496.81	6463.043	Humpen1	5	0.8	592	0
2010	208	1460	17.7	TRUE	568	0	1496.81	6463.043	Humpen1	5	0.8	592	1
2010	220	1415	16.05	TRUE	568	0	1496.81	6463.043	Humpen1	5	0.8	592	0
2010	230	1440	18.45	TRUE	568	0	1496.81	6463.043	Humpen1	5	0.8	592	2
2010	185	1500	12.9	TRUE	302	1	1497.288	6462.457	Humpen10	2	4	368	0
2010	198	1470	20.25	TRUE	302	1	1497.288	6462.457	Humpen10	2	4	368	0
2010	208	1450	16.95	TRUE	302	1	1497.288	6462.457	Humpen10	2	4	368	0
2010	221	1400	12.65	TRUE	302	1	1497.288	6462.457	Humpen10	2	4	368	0
2010	230	1472.5	17.05	TRUE	302	1	1497.288	6462.457	Humpen10	2	4	368	0
2010	185	1500	12.9	TRUE	410	2	1497.28	6462.453	Humpen11	5	3	1813	2
2010	198	1470	20.25	TRUE	410	2	1497.28	6462.453	Humpen11	5	3	1813	7
2010	208	1450	16.95	TRUE	410	2	1497.28	6462.453	Humpen11	5	3	1813	1
2010	221	1400	12.65	TRUE	410	2	1497.28	6462.453	Humpen11	5	3	1813	0
2010	230	1472.5	17.05	TRUE	410	2	1497.28	6462.453	Humpen11	5	3	1813	7
2010	185	1510	12.05	FALSE	345	2	1496.726	6463.062	Humpen12	3	2.66666666666667	1284	0
2010	198	1445	21	FALSE	345	2	1496.726	6463.062	Humpen12	3	2.66666666666667	1284	1
2010	208	1460	17.7	FALSE	345	2	1496.726	6463.062	Humpen12	3	2.66666666666667	1284	0
2010	220	1415	16.05	FALSE	345	2	1496.726	6463.062	Humpen12	3	2.66666666666667	1284	0
2010	230	1440	18.45	FALSE	345	2	1496.726	6463.062	Humpen12	3	2.66666666666667	1284	0
2010	185	1510	12.05	TRUE	375	2	1496.727	6463.08	Humpen13	2	4	290	0
2010	198	1445	21	TRUE	375	2	1496.727	6463.08	Humpen13	2	4	290	0
2010	208	1460	17.7	TRUE	375	2	1496.727	6463.08	Humpen13	2	4	290	0
2010	220	1415	16.05	TRUE	375	2	1496.727	6463.08	Humpen13	2	4	290	0
2010	230	1440	18.45	TRUE	375	2	1496.727	6463.08	Humpen13	2	4	290	0
2010	185	1510	12.05	TRUE	256	2	1496.704	6463.087	Humpen16	1	3	210	0
2010	198	1445	21	TRUE	256	2	1496.704	6463.087	Humpen16	1	3	210	0
2010	208	1460	17.7	TRUE	256	2	1496.704	6463.087	Humpen16	1	3	210	0
2010	220	1415	16.05	TRUE	256	2	1496.704	6463.087	Humpen16	1	3	210	0
2010	230	1440	18.45	TRUE	256	2	1496.704	6463.087	Humpen16	1	3	210	0
2010	185	1510	12.05	TRUE	399	2	1496.694	6463.1	Humpen17	3	4	6000	0
2010	198	1445	21	TRUE	399	2	1496.694	6463.1	Humpen17	3	4	6000	0
2010	208	1460	17.7	TRUE	399	2	1496.694	6463.1	Humpen17	3	4	6000	0
2010	220	1415	16.05	TRUE	399	2	1496.694	6463.1	Humpen17	3	4	6000	0
2010	230	1440	18.45	TRUE	399	2	1496.694	6463.1	Humpen17	3	4	6000	0
2010	185	1510	12.05	TRUE	396	1	1496.712	6463.138	Humpen18	2	4	535	0
2010	198	1445	21	TRUE	396	1	1496.712	6463.138	Humpen18	2	4	535	0
2010	208	1460	17.7	TRUE	396	1	1496.712	6463.138	Humpen18	2	4	535	0
2010	220	1415	16.05	TRUE	396	1	1496.712	6463.138	Humpen18	2	4	535	0
2010	230	1440	18.45	TRUE	396	1	1496.712	6463.138	Humpen18	2	4	535	0
2010	185	1510	12.05	TRUE	380	0	1496.718	6463.159	Humpen19	1	3	396	0
2010	198	1445	21	TRUE	380	0	1496.718	6463.159	Humpen19	1	3	396	0
2010	208	1460	17.7	TRUE	380	0	1496.718	6463.159	Humpen19	1	3	396	0
2010	220	1415	16.05	TRUE	380	0	1496.718	6463.159	Humpen19	1	3	396	0
2010	230	1440	18.45	TRUE	380	0	1496.718	6463.159	Humpen19	1	3	396	0
2010	185	1510	12.05	TRUE	461	0	1496.885	6463.095	Humpen2	2	3	9800	0
2010	198	1445	21	TRUE	461	0	1496.885	6463.095	Humpen2	2	3	9800	0
2010	208	1460	17.7	TRUE	461	0	1496.885	6463.095	Humpen2	2	3	9800	0
2010	220	1415	16.05	TRUE	461	0	1496.885	6463.095	Humpen2	2	3	9800	0
2010	230	1440	18.45	TRUE	461	0	1496.885	6463.095	Humpen2	2	3	9800	0
2010	185	1510	12.05	TRUE	419	0	1496.588	6463.255	Humpen20	2	2.5	3949	0
2010	198	1445	21	TRUE	419	0	1496.588	6463.255	Humpen20	2	2.5	3949	0
2010	208	1460	17.7	TRUE	419	0	1496.588	6463.255	Humpen20	2	2.5	3949	0
2010	220	1415	16.05	TRUE	419	0	1496.588	6463.255	Humpen20	2	2.5	3949	0
2010	230	1440	18.45	TRUE	419	0	1496.588	6463.255	Humpen20	2	2.5	3949	0
2010	185	1510	12.05	FALSE	332	0	1496.621	6463.275	Humpen21	1	4	644	0
2010	198	1445	21	FALSE	332	0	1496.621	6463.275	Humpen21	1	4	644	0
2010	208	1460	17.7	FALSE	332	0	1496.621	6463.275	Humpen21	1	4	644	0
2010	220	1415	16.05	FALSE	332	0	1496.621	6463.275	Humpen21	1	4	644	1
2010	230	1440	18.45	FALSE	332	0	1496.621	6463.275	Humpen21	1	4	644	3
2010	185	1510	12.05	FALSE	266.9	0	1496.68	6463.223	Humpen22	1	0	1125	0
2010	198	1445	21	FALSE	266.9	0	1496.68	6463.223	Humpen22	1	0	1125	0
2010	208	1460	17.7	FALSE	266.9	0	1496.68	6463.223	Humpen22	1	0	1125	0
2010	220	1415	16.05	FALSE	266.9	0	1496.68	6463.223	Humpen22	1	0	1125	0
2010	230	1440	18.45	FALSE	266.9	0	1496.68	6463.223	Humpen22	1	0	1125	0
2010	185	1510	12.05	TRUE	337	0	1496.728	6463.213	Humpen25	2	2	300	0
2010	198	1445	21	TRUE	337	0	1496.728	6463.213	Humpen25	2	2	300	0
2010	208	1460	17.7	TRUE	337	0	1496.728	6463.213	Humpen25	2	2	300	0
2010	220	1415	16.05	TRUE	337	0	1496.728	6463.213	Humpen25	2	2	300	0
2010	230	1440	18.45	TRUE	337	0	1496.728	6463.213	Humpen25	2	2	300	0
2010	185	1510	12.05	TRUE	460	2	1496.765	6463.046	Humpen26	2	3	NA	0
2010	198	1445	21	TRUE	460	2	1496.765	6463.046	Humpen26	2	3	NA	0
2010	208	1460	17.7	TRUE	460	2	1496.765	6463.046	Humpen26	2	3	NA	0
2010	220	1415	16.05	TRUE	460	2	1496.765	6463.046	Humpen26	2	3	NA	0
2010	230	1440	18.45	TRUE	460	2	1496.765	6463.046	Humpen26	2	3	NA	0
2010	185	1510	12.05	FALSE	265	2	1496.762	6463.037	Humpen27	1	1	2400	0
2010	198	1445	21	FALSE	265	2	1496.762	6463.037	Humpen27	1	1	2400	0
2010	208	1460	17.7	FALSE	265	2	1496.762	6463.037	Humpen27	1	1	2400	0
2010	220	1415	16.05	FALSE	265	2	1496.762	6463.037	Humpen27	1	1	2400	0
2010	230	1440	18.45	FALSE	265	2	1496.762	6463.037	Humpen27	1	1	2400	0
2010	185	1387.5	13.75	TRUE	657	1	1496.87	6463.052	Humpen29	5	2.4	11130	0
2010	198	1392.5	19.55	TRUE	657	1	1496.87	6463.052	Humpen29	5	2.4	11130	0
2010	208	1372.5	17.85	TRUE	657	1	1496.87	6463.052	Humpen29	5	2.4	11130	0
2010	185	1510	12.05	TRUE	520	0	1496.844	6463.199	Humpen3	2	3	24225	1
2010	198	1445	21	TRUE	520	0	1496.844	6463.199	Humpen3	2	3	24225	0
2010	208	1460	17.7	TRUE	520	0	1496.844	6463.199	Humpen3	2	3	24225	0
2010	220	1415	16.05	TRUE	520	0	1496.844	6463.199	Humpen3	2	3	24225	1
2010	230	1440	18.45	TRUE	520	0	1496.844	6463.199	Humpen3	2	3	24225	0
2010	198	1445	21	TRUE	316	0	1496.906	6463.097	Humpen30	2	2	111	0
2010	208	1460	17.7	TRUE	316	0	1496.906	6463.097	Humpen30	2	2	111	0
2010	220	1415	16.05	TRUE	316	0	1496.906	6463.097	Humpen30	2	2	111	0
2010	230	1440	18.45	TRUE	316	0	1496.906	6463.097	Humpen30	2	2	111	0
2010	185	1510	12.05	TRUE	330	0	1496.918	6463.096	Humpen31	2	4	120	0
2010	198	1445	21	TRUE	330	0	1496.918	6463.096	Humpen31	2	4	120	0
2010	208	1460	17.7	TRUE	330	0	1496.918	6463.096	Humpen31	2	4	120	0
2010	220	1415	16.05	TRUE	330	0	1496.918	6463.096	Humpen31	2	4	120	0
2010	230	1440	18.45	TRUE	330	0	1496.918	6463.096	Humpen31	2	4	120	0
2010	185	1510	12.05	TRUE	383	0	1496.796	6463.204	Humpen32	1	6	450	0
2010	198	1445	21	TRUE	383	0	1496.796	6463.204	Humpen32	1	6	450	0
2010	208	1460	17.7	TRUE	383	0	1496.796	6463.204	Humpen32	1	6	450	0
2010	220	1415	16.05	TRUE	383	0	1496.796	6463.204	Humpen32	1	6	450	0
2010	230	1440	18.45	TRUE	383	0	1496.796	6463.204	Humpen32	1	6	450	0
2010	185	1387.5	13.75	TRUE	419	2	1496.927	6463.057	Humpen33	1	10	49	0
2010	198	1392.5	19.55	TRUE	419	2	1496.927	6463.057	Humpen33	1	10	49	0
2010	208	1372.5	17.85	TRUE	419	2	1496.927	6463.057	Humpen33	1	10	49	0
2010	230	1385	NA	TRUE	419	2	1496.927	6463.057	Humpen33	1	10	49	0
2010	185	1387.5	13.75	TRUE	431	1	1496.923	6463.047	Humpen34	1	5	180	0
2010	198	1392.5	19.55	TRUE	431	1	1496.923	6463.047	Humpen34	1	5	180	0
2010	208	1372.5	17.85	TRUE	431	1	1496.923	6463.047	Humpen34	1	5	180	0
2010	230	1385	NA	TRUE	431	1	1496.923	6463.047	Humpen34	1	5	180	0
2010	185	1387.5	13.75	TRUE	442	1	1496.958	6463.031	Humpen35	2	0.5	2808	3
2010	198	1392.5	19.55	TRUE	442	1	1496.958	6463.031	Humpen35	2	0.5	2808	1
2010	208	1372.5	17.85	TRUE	442	1	1496.958	6463.031	Humpen35	2	0.5	2808	0
2010	230	1385	NA	TRUE	442	1	1496.958	6463.031	Humpen35	2	0.5	2808	0
2010	198	1392.5	19.55	TRUE	335	2	1496.97	6463.059	Humpen36	1	6	600	0
2010	208	1372.5	17.85	TRUE	335	2	1496.97	6463.059	Humpen36	1	6	600	0
2010	230	1385	NA	TRUE	335	2	1496.97	6463.059	Humpen36	1	6	600	0
2010	198	1392.5	19.55	TRUE	393	1	1496.978	6463.064	Humpen38	1	2	325	1
2010	208	1372.5	17.85	TRUE	393	1	1496.978	6463.064	Humpen38	1	2	325	0
2010	230	1385	NA	TRUE	393	1	1496.978	6463.064	Humpen38	1	2	325	0
2010	185	1500	12.9	TRUE	662	1	1497.152	6462.209	Humpen39	7	5	NA	0
2010	198	1470	20.25	TRUE	662	1	1497.152	6462.209	Humpen39	7	5	NA	0
2010	208	1450	16.95	TRUE	662	1	1497.152	6462.209	Humpen39	7	5	NA	0
2010	221	1400	12.65	TRUE	662	1	1497.152	6462.209	Humpen39	7	5	NA	0
2010	230	1472.5	17.05	TRUE	662	1	1497.152	6462.209	Humpen39	7	5	NA	0
2010	185	1387.5	13.75	FALSE	498	0	1496.842	6462.896	Humpen4	2	1	2409	0
2010	198	1392.5	19.55	FALSE	498	0	1496.842	6462.896	Humpen4	2	1	2409	0
2010	208	1372.5	17.85	FALSE	498	0	1496.842	6462.896	Humpen4	2	1	2409	0
2010	230	1385	NA	FALSE	498	0	1496.842	6462.896	Humpen4	2	1	2409	0
2010	185	1500	12.9	TRUE	552	1	1497.086	6462.264	Humpen40	2	7	NA	0
2010	198	1470	20.25	TRUE	552	1	1497.086	6462.264	Humpen40	2	7	NA	0
2010	208	1450	16.95	TRUE	552	1	1497.086	6462.264	Humpen40	2	7	NA	0
2010	221	1400	12.65	TRUE	552	1	1497.086	6462.264	Humpen40	2	7	NA	0
2010	230	1472.5	17.05	TRUE	552	1	1497.086	6462.264	Humpen40	2	7	NA	0
2010	185	1500	12.9	TRUE	396	2	1497.034	6462.379	Humpen43	2	4.5	1616	0
2010	198	1470	20.25	TRUE	396	2	1497.034	6462.379	Humpen43	2	4.5	1616	0
2010	208	1450	16.95	TRUE	396	2	1497.034	6462.379	Humpen43	2	4.5	1616	0
2010	221	1400	12.65	TRUE	396	2	1497.034	6462.379	Humpen43	2	4.5	1616	0
2010	230	1472.5	17.05	TRUE	396	2	1497.034	6462.379	Humpen43	2	4.5	1616	0
2010	185	1500	12.9	FALSE	362	2	1497.064	6462.35	Humpen44	5	2.6	7470	0
2010	198	1470	20.25	FALSE	362	2	1497.064	6462.35	Humpen44	5	2.6	7470	0
2010	208	1450	16.95	FALSE	362	2	1497.064	6462.35	Humpen44	5	2.6	7470	0
2010	221	1400	12.65	FALSE	362	2	1497.064	6462.35	Humpen44	5	2.6	7470	0
2010	230	1472.5	17.05	FALSE	362	2	1497.064	6462.35	Humpen44	5	2.6	7470	1
2010	185	1500	12.9	TRUE	323	2	1497.082	6462.338	Humpen45	2	4.5	870	1
2010	198	1470	20.25	TRUE	323	2	1497.082	6462.338	Humpen45	2	4.5	870	0
2010	208	1450	16.95	TRUE	323	2	1497.082	6462.338	Humpen45	2	4.5	870	1
2010	221	1400	12.65	TRUE	323	2	1497.082	6462.338	Humpen45	2	4.5	870	0
2010	230	1472.5	17.05	TRUE	323	2	1497.082	6462.338	Humpen45	2	4.5	870	2
2010	185	1500	12.9	TRUE	568	2	1497.085	6462.323	Humpen46	4	5.25	3700	0
2010	198	1470	20.25	TRUE	568	2	1497.085	6462.323	Humpen46	4	5.25	3700	0
2010	208	1450	16.95	TRUE	568	2	1497.085	6462.323	Humpen46	4	5.25	3700	0
2010	221	1400	12.65	TRUE	568	2	1497.085	6462.323	Humpen46	4	5.25	3700	0
2010	230	1472.5	17.05	TRUE	568	2	1497.085	6462.323	Humpen46	4	5.25	3700	0
2010	185	1500	12.9	TRUE	554	2	1497.122	6462.339	Humpen47	2	3.5	60900	0
2010	198	1470	20.25	TRUE	554	2	1497.122	6462.339	Humpen47	2	3.5	60900	0
2010	208	1450	16.95	TRUE	554	2	1497.122	6462.339	Humpen47	2	3.5	60900	0
2010	221	1400	12.65	TRUE	554	2	1497.122	6462.339	Humpen47	2	3.5	60900	0
2010	230	1472.5	17.05	TRUE	554	2	1497.122	6462.339	Humpen47	2	3.5	60900	0
2010	185	1500	12.9	TRUE	346	1	1497.141	6462.442	Humpen48	3	4.66666666666667	NA	0
2010	198	1470	20.25	TRUE	346	1	1497.141	6462.442	Humpen48	3	4.66666666666667	NA	0
2010	208	1450	16.95	TRUE	346	1	1497.141	6462.442	Humpen48	3	4.66666666666667	NA	0
2010	221	1400	12.65	TRUE	346	1	1497.141	6462.442	Humpen48	3	4.66666666666667	NA	0
2010	230	1472.5	17.05	TRUE	346	1	1497.141	6462.442	Humpen48	3	4.66666666666667	NA	0
2010	185	1500	12.9	TRUE	418	0	1497.179	6462.458	Humpen49	2	9	164	0
2010	198	1470	20.25	TRUE	418	0	1497.179	6462.458	Humpen49	2	9	164	0
2010	208	1450	16.95	TRUE	418	0	1497.179	6462.458	Humpen49	2	9	164	0
2010	221	1400	12.65	TRUE	418	0	1497.179	6462.458	Humpen49	2	9	164	0
2010	230	1472.5	17.05	TRUE	418	0	1497.179	6462.458	Humpen49	2	9	164	0
2010	185	1387.5	13.75	TRUE	334	0	1496.954	6462.894	Humpen5	1	1	84	0
2010	198	1392.5	19.55	TRUE	334	0	1496.954	6462.894	Humpen5	1	1	84	0
2010	208	1372.5	17.85	TRUE	334	0	1496.954	6462.894	Humpen5	1	1	84	0
2010	230	1385	NA	TRUE	334	0	1496.954	6462.894	Humpen5	1	1	84	0
2010	185	1500	12.9	TRUE	503	0	1497.197	6462.454	Humpen50	1	0	100	0
2010	198	1470	20.25	TRUE	503	0	1497.197	6462.454	Humpen50	1	0	100	0
2010	208	1450	16.95	TRUE	503	0	1497.197	6462.454	Humpen50	1	0	100	0
2010	221	1400	12.65	TRUE	503	0	1497.197	6462.454	Humpen50	1	0	100	0
2010	230	1472.5	17.05	TRUE	503	0	1497.197	6462.454	Humpen50	1	0	100	4
2010	185	1500	12.9	FALSE	374	0	1497.191	6462.495	Humpen51	4	6.5	1750	0
2010	198	1470	20.25	FALSE	374	0	1497.191	6462.495	Humpen51	4	6.5	1750	0
2010	208	1450	16.95	FALSE	374	0	1497.191	6462.495	Humpen51	4	6.5	1750	0
2010	221	1400	12.65	FALSE	374	0	1497.191	6462.495	Humpen51	4	6.5	1750	0
2010	230	1472.5	17.05	FALSE	374	0	1497.191	6462.495	Humpen51	4	6.5	1750	0
2010	185	1500	12.9	TRUE	382	1	1497.313	6462.45	Humpen52	1	NA	NA	0
2010	198	1470	20.25	TRUE	382	1	1497.313	6462.45	Humpen52	1	NA	NA	0
2010	208	1450	16.95	TRUE	382	1	1497.313	6462.45	Humpen52	1	NA	NA	0
2010	221	1400	12.65	TRUE	382	1	1497.313	6462.45	Humpen52	1	NA	NA	0
2010	230	1472.5	17.05	TRUE	382	1	1497.313	6462.45	Humpen52	1	NA	NA	1
2010	185	1500	12.9	TRUE	542	1	1497.081	6462.557	Humpen55	4	3.25	2600	1
2010	198	1470	20.25	TRUE	542	1	1497.081	6462.557	Humpen55	4	3.25	2600	4
2010	208	1450	16.95	TRUE	542	1	1497.081	6462.557	Humpen55	4	3.25	2600	0
2010	221	1400	12.65	TRUE	542	1	1497.081	6462.557	Humpen55	4	3.25	2600	4
2010	230	1472.5	17.05	TRUE	542	1	1497.081	6462.557	Humpen55	4	3.25	2600	11
2010	185	1500	12.9	TRUE	443	1	1497.038	6462.517	Humpen56	1	5	49	0
2010	198	1470	20.25	TRUE	443	1	1497.038	6462.517	Humpen56	1	5	49	0
2010	208	1450	16.95	TRUE	443	1	1497.038	6462.517	Humpen56	1	5	49	0
2010	221	1400	12.65	TRUE	443	1	1497.038	6462.517	Humpen56	1	5	49	0
2010	230	1472.5	17.05	TRUE	443	1	1497.038	6462.517	Humpen56	1	5	49	0
2010	185	1387.5	13.75	TRUE	298	0	1496.838	6462.76	Humpen57	1	5	50	0
2010	198	1392.5	19.55	TRUE	298	0	1496.838	6462.76	Humpen57	1	5	50	0
2010	208	1372.5	17.85	TRUE	298	0	1496.838	6462.76	Humpen57	1	5	50	0
2010	230	1385	NA	TRUE	298	0	1496.838	6462.76	Humpen57	1	5	50	0
2010	185	1387.5	13.75	TRUE	415	1	1496.847	6462.816	Humpen59	2	0.5	135	0
2010	198	1392.5	19.55	TRUE	415	1	1496.847	6462.816	Humpen59	2	0.5	135	0
2010	208	1372.5	17.85	TRUE	415	1	1496.847	6462.816	Humpen59	2	0.5	135	0
2010	230	1385	NA	TRUE	415	1	1496.847	6462.816	Humpen59	2	0.5	135	0
2010	185	1500	12.9	TRUE	426	1	1497.181	6462.573	Humpen6	0	NA	0	0
2010	198	1470	20.25	TRUE	426	1	1497.181	6462.573	Humpen6	0	NA	0	0
2010	208	1450	16.95	TRUE	426	1	1497.181	6462.573	Humpen6	0	NA	0	0
2010	221	1400	12.65	TRUE	426	1	1497.181	6462.573	Humpen6	0	NA	0	0
2010	230	1472.5	17.05	TRUE	426	1	1497.181	6462.573	Humpen6	0	NA	0	0
2010	185	1387.5	13.75	TRUE	277	1	1496.817	6462.791	Humpen60	3	5.66666666666667	605	0
2010	198	1392.5	19.55	TRUE	277	1	1496.817	6462.791	Humpen60	3	5.66666666666667	605	0
2010	208	1372.5	17.85	TRUE	277	1	1496.817	6462.791	Humpen60	3	5.66666666666667	605	0
2010	230	1385	NA	TRUE	277	1	1496.817	6462.791	Humpen60	3	5.66666666666667	605	0
2010	185	1387.5	13.75	TRUE	314	1	1496.82	6462.823	Humpen61	2	2.5	142	0
2010	198	1392.5	19.55	TRUE	314	1	1496.82	6462.823	Humpen61	2	2.5	142	0
2010	208	1372.5	17.85	TRUE	314	1	1496.82	6462.823	Humpen61	2	2.5	142	0
2010	230	1385	NA	TRUE	314	1	1496.82	6462.823	Humpen61	2	2.5	142	0
2010	185	1387.5	13.75	TRUE	340	1	1496.898	6462.877	Humpen62	1	5	225	0
2010	198	1392.5	19.55	TRUE	340	1	1496.898	6462.877	Humpen62	1	5	225	0
2010	208	1372.5	17.85	TRUE	340	1	1496.898	6462.877	Humpen62	1	5	225	0
2010	230	1385	NA	TRUE	340	1	1496.898	6462.877	Humpen62	1	5	225	0
2010	185	1387.5	13.75	TRUE	350	1	1496.92	6462.876	Humpen63	1	5	225	0
2010	198	1392.5	19.55	TRUE	350	1	1496.92	6462.876	Humpen63	1	5	225	0
2010	208	1372.5	17.85	TRUE	350	1	1496.92	6462.876	Humpen63	1	5	225	0
2010	230	1385	NA	TRUE	350	1	1496.92	6462.876	Humpen63	1	5	225	0
2010	185	1387.5	13.75	TRUE	475	1	1496.942	6462.878	Humpen64	4	1	351	0
2010	198	1392.5	19.55	TRUE	475	1	1496.942	6462.878	Humpen64	4	1	351	0
2010	208	1372.5	17.85	TRUE	475	1	1496.942	6462.878	Humpen64	4	1	351	0
2010	230	1385	NA	TRUE	475	1	1496.942	6462.878	Humpen64	4	1	351	0
2010	185	1500	12.9	TRUE	240	1	1497.105	6462.6	Humpen65	1	1	800	0
2010	198	1470	20.25	TRUE	240	1	1497.105	6462.6	Humpen65	1	1	800	0
2010	208	1450	16.95	TRUE	240	1	1497.105	6462.6	Humpen65	1	1	800	0
2010	221	1400	12.65	TRUE	240	1	1497.105	6462.6	Humpen65	1	1	800	0
2010	230	1472.5	17.05	TRUE	240	1	1497.105	6462.6	Humpen65	1	1	800	0
2010	185	1387.5	13.75	TRUE	413	1	1496.97	6462.912	Humpen66	2	1.5	475	0
2010	198	1392.5	19.55	TRUE	413	1	1496.97	6462.912	Humpen66	2	1.5	475	0
2010	208	1372.5	17.85	TRUE	413	1	1496.97	6462.912	Humpen66	2	1.5	475	0
2010	230	1385	NA	TRUE	413	1	1496.97	6462.912	Humpen66	2	1.5	475	0
2010	185	1387.5	13.75	TRUE	366	0	1496.916	6462.962	Humpen67	1	9	800	0
2010	198	1392.5	19.55	TRUE	366	0	1496.916	6462.962	Humpen67	1	9	800	0
2010	208	1372.5	17.85	TRUE	366	0	1496.916	6462.962	Humpen67	1	9	800	0
2010	230	1385	NA	TRUE	366	0	1496.916	6462.962	Humpen67	1	9	800	0
2010	185	1387.5	13.75	TRUE	361	0	1496.871	6462.924	Humpen68	2	4.5	495	0
2010	198	1392.5	19.55	TRUE	361	0	1496.871	6462.924	Humpen68	2	4.5	495	0
2010	208	1372.5	17.85	TRUE	361	0	1496.871	6462.924	Humpen68	2	4.5	495	0
2010	230	1385	NA	TRUE	361	0	1496.871	6462.924	Humpen68	2	4.5	495	0
2010	185	1387.5	13.75	TRUE	377	1	1496.836	6462.945	Humpen69	3	4	823	0
2010	198	1392.5	19.55	TRUE	377	1	1496.836	6462.945	Humpen69	3	4	823	0
2010	208	1372.5	17.85	TRUE	377	1	1496.836	6462.945	Humpen69	3	4	823	0
2010	230	1385	NA	TRUE	377	1	1496.836	6462.945	Humpen69	3	4	823	0
2010	185	1500	12.9	FALSE	493	1	1497.233	6462.464	Humpen7	3	3.33333333333333	28700	1
2010	198	1470	20.25	FALSE	493	1	1497.233	6462.464	Humpen7	3	3.33333333333333	28700	0
2010	208	1450	16.95	FALSE	493	1	1497.233	6462.464	Humpen7	3	3.33333333333333	28700	0
2010	221	1400	12.65	FALSE	493	1	1497.233	6462.464	Humpen7	3	3.33333333333333	28700	0
2010	230	1472.5	17.05	FALSE	493	1	1497.233	6462.464	Humpen7	3	3.33333333333333	28700	1
2010	185	1387.5	13.75	TRUE	470	1	1496.981	6462.932	Humpen70	1	5	520	0
2010	198	1392.5	19.55	TRUE	470	1	1496.981	6462.932	Humpen70	1	5	520	0
2010	208	1372.5	17.85	TRUE	470	1	1496.981	6462.932	Humpen70	1	5	520	0
2010	230	1385	NA	TRUE	470	1	1496.981	6462.932	Humpen70	1	5	520	0
2010	185	1510	12.05	TRUE	362	2	1496.862	6463.229	Humpen71	2	3.5	1100	0
2010	198	1445	21	TRUE	362	2	1496.862	6463.229	Humpen71	2	3.5	1100	0
2010	208	1460	17.7	TRUE	362	2	1496.862	6463.229	Humpen71	2	3.5	1100	0
2010	220	1415	16.05	TRUE	362	2	1496.862	6463.229	Humpen71	2	3.5	1100	0
2010	230	1440	18.45	TRUE	362	2	1496.862	6463.229	Humpen71	2	3.5	1100	0
2010	185	1500	12.9	TRUE	485	2	1497.245	6462.467	Humpen8	2	2	1797	0
2010	198	1470	20.25	TRUE	485	2	1497.245	6462.467	Humpen8	2	2	1797	1
2010	208	1450	16.95	TRUE	485	2	1497.245	6462.467	Humpen8	2	2	1797	1
2010	221	1400	12.65	TRUE	485	2	1497.245	6462.467	Humpen8	2	2	1797	0
2010	230	1472.5	17.05	TRUE	485	2	1497.245	6462.467	Humpen8	2	2	1797	3
2010	185	1500	12.9	FALSE	358	2	1497.245	6462.467	Humpen9	1	2	22500	0
2010	198	1470	20.25	FALSE	358	2	1497.245	6462.467	Humpen9	1	2	22500	1
2010	208	1450	16.95	FALSE	358	2	1497.245	6462.467	Humpen9	1	2	22500	0
2010	221	1400	12.65	FALSE	358	2	1497.245	6462.467	Humpen9	1	2	22500	0
2010	230	1472.5	17.05	FALSE	358	2	1497.245	6462.467	Humpen9	1	2	22500	0
2010	192	1527.5	12.15	TRUE	526	1	1497.663	6459.798	Hyb1	3	2	NA	0
2010	199	1510	17.95	TRUE	526	1	1497.663	6459.798	Hyb1	3	2	NA	0
2010	214	1500	15.55	TRUE	526	1	1497.663	6459.798	Hyb1	3	2	NA	0
2010	237	1385	14.65	TRUE	526	1	1497.663	6459.798	Hyb1	3	2	NA	0
2010	192	1527.5	12.15	TRUE	369	0	1499.09	6458.751	Hyb4	1	0	550	0
2010	199	1510	17.95	TRUE	369	0	1499.09	6458.751	Hyb4	1	0	550	0
2010	214	1500	15.55	TRUE	369	0	1499.09	6458.751	Hyb4	1	0	550	0
2010	237	1385	14.65	TRUE	369	0	1499.09	6458.751	Hyb4	1	0	550	0
2010	193	1455	11.2	TRUE	392	0	1499.821	6458.299	Hyb5	2	0.5	819	0
2010	205	1392.5	15.1	TRUE	392	0	1499.821	6458.299	Hyb5	2	0.5	819	0
2010	215	1427.5	15.9	TRUE	392	0	1499.821	6458.299	Hyb5	2	0.5	819	0
2010	237	1385	14.65	TRUE	392	0	1499.821	6458.299	Hyb5	2	0.5	819	0
2010	193	1455	11.2	FALSE	600	1	1499.869	6458.297	Hyb6	1	2	240	2
2010	205	1392.5	15.1	FALSE	600	1	1499.869	6458.297	Hyb6	1	2	240	1
2010	215	1427.5	15.9	FALSE	600	1	1499.869	6458.297	Hyb6	1	2	240	1
2010	237	1385	14.65	FALSE	600	1	1499.869	6458.297	Hyb6	1	2	240	2
2010	188	1475	16	TRUE	348	2	1496.677	6461.383	Kalv10	1	1	4050	0
2010	193	1435	14.05	TRUE	348	2	1496.677	6461.383	Kalv10	1	1	4050	0
2010	205	1557.5	16.55	TRUE	348	2	1496.677	6461.383	Kalv10	1	1	4050	0
2010	227	1560	NA	TRUE	348	2	1496.677	6461.383	Kalv10	1	1	4050	0
2010	239	1375	15.85	TRUE	348	2	1496.677	6461.383	Kalv10	1	1	4050	1
2010	188	1475	16	TRUE	449	2	1496.639	6461.402	Kalv11	2	0	1427	0
2010	193	1435	14.05	TRUE	449	2	1496.639	6461.402	Kalv11	2	0	1427	0
2010	205	1557.5	16.55	TRUE	449	2	1496.639	6461.402	Kalv11	2	0	1427	0
2010	227	1560	NA	TRUE	449	2	1496.639	6461.402	Kalv11	2	0	1427	0
2010	239	1375	15.85	TRUE	449	2	1496.639	6461.402	Kalv11	2	0	1427	0
2010	188	1475	16	TRUE	510	0	1496.641	6461.467	Kalv12	3	1.66666666666667	498	1
2010	193	1435	14.05	TRUE	510	0	1496.641	6461.467	Kalv12	3	1.66666666666667	498	0
2010	205	1557.5	16.55	TRUE	510	0	1496.641	6461.467	Kalv12	3	1.66666666666667	498	0
2010	227	1560	NA	TRUE	510	0	1496.641	6461.467	Kalv12	3	1.66666666666667	498	0
2010	239	1375	15.85	TRUE	510	0	1496.641	6461.467	Kalv12	3	1.66666666666667	498	3
2010	188	1475	16	FALSE	219	0	1496.63	6461.485	Kalv13	1	3	600	0
2010	193	1435	14.05	FALSE	219	0	1496.63	6461.485	Kalv13	1	3	600	0
2010	205	1557.5	16.55	FALSE	219	0	1496.63	6461.485	Kalv13	1	3	600	0
2010	227	1560	NA	FALSE	219	0	1496.63	6461.485	Kalv13	1	3	600	0
2010	239	1375	15.85	FALSE	219	0	1496.63	6461.485	Kalv13	1	3	600	0
2010	188	1475	16	FALSE	440	1	1496.668	6461.517	Kalv14	2	0	358	0
2010	193	1435	14.05	FALSE	440	1	1496.668	6461.517	Kalv14	2	0	358	0
2010	205	1557.5	16.55	FALSE	440	1	1496.668	6461.517	Kalv14	2	0	358	0
2010	227	1560	NA	FALSE	440	1	1496.668	6461.517	Kalv14	2	0	358	0
2010	239	1375	15.85	FALSE	440	1	1496.668	6461.517	Kalv14	2	0	358	0
2010	188	1475	16	TRUE	509	1	1496.678	6461.519	Kalv15	1	0	196	0
2010	193	1435	14.05	TRUE	509	1	1496.678	6461.519	Kalv15	1	0	196	0
2010	205	1557.5	16.55	TRUE	509	1	1496.678	6461.519	Kalv15	1	0	196	0
2010	227	1560	NA	TRUE	509	1	1496.678	6461.519	Kalv15	1	0	196	0
2010	239	1375	15.85	TRUE	509	1	1496.678	6461.519	Kalv15	1	0	196	0
2010	188	1475	16	TRUE	220	2	1496.654	6461.53	Kalv17	1	2	3400	0
2010	193	1435	14.05	TRUE	220	2	1496.654	6461.53	Kalv17	1	2	3400	0
2010	205	1557.5	16.55	TRUE	220	2	1496.654	6461.53	Kalv17	1	2	3400	0
2010	227	1560	NA	TRUE	220	2	1496.654	6461.53	Kalv17	1	2	3400	0
2010	239	1375	15.85	TRUE	220	2	1496.654	6461.53	Kalv17	1	2	3400	0
2010	188	1475	16	TRUE	473	0	1496.551	6461.53	Kalv18	4	1.25	4415	0
2010	193	1435	14.05	TRUE	473	0	1496.551	6461.53	Kalv18	4	1.25	4415	0
2010	205	1557.5	16.55	TRUE	473	0	1496.551	6461.53	Kalv18	4	1.25	4415	0
2010	227	1560	NA	TRUE	473	0	1496.551	6461.53	Kalv18	4	1.25	4415	0
2010	239	1375	15.85	TRUE	473	0	1496.551	6461.53	Kalv18	4	1.25	4415	1
2010	188	1475	16	TRUE	325	1	1496.572	6461.508	Kalv19	2	0	NA	0
2010	193	1435	14.05	TRUE	325	1	1496.572	6461.508	Kalv19	2	0	NA	0
2010	205	1557.5	16.55	TRUE	325	1	1496.572	6461.508	Kalv19	2	0	NA	0
2010	227	1560	NA	TRUE	325	1	1496.572	6461.508	Kalv19	2	0	NA	0
2010	239	1375	15.85	TRUE	325	1	1496.572	6461.508	Kalv19	2	0	NA	0
2010	188	1475	16	TRUE	530	0	1496.742	6461.214	Kalv2	1	0	19800	3
2010	193	1435	14.05	TRUE	530	0	1496.742	6461.214	Kalv2	1	0	19800	0
2010	205	1557.5	16.55	TRUE	530	0	1496.742	6461.214	Kalv2	1	0	19800	4
2010	227	1560	NA	TRUE	530	0	1496.742	6461.214	Kalv2	1	0	19800	0
2010	239	1375	15.85	TRUE	530	0	1496.742	6461.214	Kalv2	1	0	19800	0
2010	188	1475	16	TRUE	590	1	1496.634	6462.08	Kalv23	1	1	60	1
2010	193	1435	14.05	TRUE	590	1	1496.634	6462.08	Kalv23	1	1	60	0
2010	205	1557.5	16.55	TRUE	590	1	1496.634	6462.08	Kalv23	1	1	60	3
2010	227	1560	NA	TRUE	590	1	1496.634	6462.08	Kalv23	1	1	60	2
2010	239	1375	15.85	TRUE	590	1	1496.634	6462.08	Kalv23	1	1	60	5
2010	188	1475	16	TRUE	443	1	1496.656	6461.345	Kalv25	1	0	35	0
2010	193	1435	14.05	TRUE	443	1	1496.656	6461.345	Kalv25	1	0	35	0
2010	205	1557.5	16.55	TRUE	443	1	1496.656	6461.345	Kalv25	1	0	35	0
2010	227	1560	NA	TRUE	443	1	1496.656	6461.345	Kalv25	1	0	35	0
2010	239	1375	15.85	TRUE	443	1	1496.656	6461.345	Kalv25	1	0	35	0
2010	188	1475	16	TRUE	372	1	1496.673	6461.324	Kalv26	1	0	25	0
2010	193	1435	14.05	TRUE	372	1	1496.673	6461.324	Kalv26	1	0	25	0
2010	205	1557.5	16.55	TRUE	372	1	1496.673	6461.324	Kalv26	1	0	25	0
2010	227	1560	NA	TRUE	372	1	1496.673	6461.324	Kalv26	1	0	25	0
2010	239	1375	15.85	TRUE	372	1	1496.673	6461.324	Kalv26	1	0	25	0
2010	188	1475	16	TRUE	431	1	1496.677	6461.382	Kalv27	1	2	154	0
2010	193	1435	14.05	TRUE	431	1	1496.677	6461.382	Kalv27	1	2	154	0
2010	205	1557.5	16.55	TRUE	431	1	1496.677	6461.382	Kalv27	1	2	154	0
2010	227	1560	NA	TRUE	431	1	1496.677	6461.382	Kalv27	1	2	154	0
2010	239	1375	15.85	TRUE	431	1	1496.677	6461.382	Kalv27	1	2	154	0
2010	188	1475	16	FALSE	345.4	1	1496.567	6461.498	Kalv28	1	0	176	0
2010	193	1435	14.05	FALSE	345.4	1	1496.567	6461.498	Kalv28	1	0	176	0
2010	205	1557.5	16.55	FALSE	345.4	1	1496.567	6461.498	Kalv28	1	0	176	0
2010	227	1560	NA	FALSE	345.4	1	1496.567	6461.498	Kalv28	1	0	176	0
2010	239	1375	15.85	FALSE	345.4	1	1496.567	6461.498	Kalv28	1	0	176	0
2010	188	1475	16	FALSE	393	NA	1496.713	6461.207	Kalv3	1	0	480	0
2010	193	1435	14.05	FALSE	393	NA	1496.713	6461.207	Kalv3	1	0	480	0
2010	205	1557.5	16.55	FALSE	393	NA	1496.713	6461.207	Kalv3	1	0	480	0
2010	227	1560	NA	FALSE	393	NA	1496.713	6461.207	Kalv3	1	0	480	0
2010	239	1375	15.85	FALSE	393	NA	1496.713	6461.207	Kalv3	1	0	480	0
2010	188	1475	16	TRUE	418	1	1496.688	6461.191	Kalv30	1	1	NA	0
2010	193	1435	14.05	TRUE	418	1	1496.688	6461.191	Kalv30	1	1	NA	0
2010	205	1557.5	16.55	TRUE	418	1	1496.688	6461.191	Kalv30	1	1	NA	0
2010	227	1560	NA	TRUE	418	1	1496.688	6461.191	Kalv30	1	1	NA	0
2010	239	1375	15.85	TRUE	418	1	1496.688	6461.191	Kalv30	1	1	NA	0
2010	188	1475	16	FALSE	131.88	2	1496.734	6461.136	Kalv31	1	0	2400	0
2010	193	1435	14.05	FALSE	131.88	2	1496.734	6461.136	Kalv31	1	0	2400	0
2010	205	1557.5	16.55	FALSE	131.88	2	1496.734	6461.136	Kalv31	1	0	2400	0
2010	227	1560	NA	FALSE	131.88	2	1496.734	6461.136	Kalv31	1	0	2400	0
2010	239	1375	15.85	FALSE	131.88	2	1496.734	6461.136	Kalv31	1	0	2400	0
2010	188	1475	16	TRUE	345	1	1496.736	6461.121	Kalv32	2	1	21850	0
2010	193	1435	14.05	TRUE	345	1	1496.736	6461.121	Kalv32	2	1	21850	0
2010	205	1557.5	16.55	TRUE	345	1	1496.736	6461.121	Kalv32	2	1	21850	1
2010	227	1560	NA	TRUE	345	1	1496.736	6461.121	Kalv32	2	1	21850	0
2010	239	1375	15.85	TRUE	345	1	1496.736	6461.121	Kalv32	2	1	21850	7
2010	188	1475	16	TRUE	338	2	1496.72	6461.123	Kalv33	1	0	243	0
2010	193	1435	14.05	TRUE	338	2	1496.72	6461.123	Kalv33	1	0	243	0
2010	205	1557.5	16.55	TRUE	338	2	1496.72	6461.123	Kalv33	1	0	243	0
2010	227	1560	NA	TRUE	338	2	1496.72	6461.123	Kalv33	1	0	243	0
2010	239	1375	15.85	TRUE	338	2	1496.72	6461.123	Kalv33	1	0	243	0
2010	188	1475	16	TRUE	340	1	1496.704	6461.126	Kalv35	1	0	220	0
2010	193	1435	14.05	TRUE	340	1	1496.704	6461.126	Kalv35	1	0	220	0
2010	205	1557.5	16.55	TRUE	340	1	1496.704	6461.126	Kalv35	1	0	220	0
2010	227	1560	NA	TRUE	340	1	1496.704	6461.126	Kalv35	1	0	220	0
2010	239	1375	15.85	TRUE	340	1	1496.704	6461.126	Kalv35	1	0	220	0
2010	188	1475	16	TRUE	400	1	1496.641	6461.167	Kalv37	2	2.5	2800	6
2010	193	1435	14.05	TRUE	400	1	1496.641	6461.167	Kalv37	2	2.5	2800	3
2010	205	1557.5	16.55	TRUE	400	1	1496.641	6461.167	Kalv37	2	2.5	2800	2
2010	227	1560	NA	TRUE	400	1	1496.641	6461.167	Kalv37	2	2.5	2800	0
2010	239	1375	15.85	TRUE	400	1	1496.641	6461.167	Kalv37	2	2.5	2800	0
2010	188	1475	16	TRUE	406	2	1496.596	6461.109	Kalv38	2	4	125	0
2010	193	1435	14.05	TRUE	406	2	1496.596	6461.109	Kalv38	2	4	125	0
2010	205	1557.5	16.55	TRUE	406	2	1496.596	6461.109	Kalv38	2	4	125	0
2010	227	1560	NA	TRUE	406	2	1496.596	6461.109	Kalv38	2	4	125	0
2010	239	1375	15.85	TRUE	406	2	1496.596	6461.109	Kalv38	2	4	125	0
2010	188	1475	16	TRUE	301	2	1496.588	6461.094	Kalv39	1	3	4	0
2010	193	1435	14.05	TRUE	301	2	1496.588	6461.094	Kalv39	1	3	4	0
2010	205	1557.5	16.55	TRUE	301	2	1496.588	6461.094	Kalv39	1	3	4	0
2010	227	1560	NA	TRUE	301	2	1496.588	6461.094	Kalv39	1	3	4	0
2010	239	1375	15.85	TRUE	301	2	1496.588	6461.094	Kalv39	1	3	4	3
2010	188	1475	16	TRUE	261	1	1496.709	6461.208	Kalv4	1	1	550	0
2010	193	1435	14.05	TRUE	261	1	1496.709	6461.208	Kalv4	1	1	550	0
2010	205	1557.5	16.55	TRUE	261	1	1496.709	6461.208	Kalv4	1	1	550	0
2010	227	1560	NA	TRUE	261	1	1496.709	6461.208	Kalv4	1	1	550	0
2010	239	1375	15.85	TRUE	261	1	1496.709	6461.208	Kalv4	1	1	550	0
2010	188	1475	16	TRUE	388	2	1496.58	6461.128	Kalv40	1	9	90	0
2010	193	1435	14.05	TRUE	388	2	1496.58	6461.128	Kalv40	1	9	90	0
2010	205	1557.5	16.55	TRUE	388	2	1496.58	6461.128	Kalv40	1	9	90	0
2010	227	1560	NA	TRUE	388	2	1496.58	6461.128	Kalv40	1	9	90	0
2010	239	1375	15.85	TRUE	388	2	1496.58	6461.128	Kalv40	1	9	90	0
2010	188	1475	16	FALSE	287	1	1496.617	6461.196	Kalv41	1	0	35	0
2010	193	1435	14.05	FALSE	287	1	1496.617	6461.196	Kalv41	1	0	35	0
2010	205	1557.5	16.55	FALSE	287	1	1496.617	6461.196	Kalv41	1	0	35	0
2010	227	1560	NA	FALSE	287	1	1496.617	6461.196	Kalv41	1	0	35	0
2010	239	1375	15.85	FALSE	287	1	1496.617	6461.196	Kalv41	1	0	35	0
2010	188	1475	16	FALSE	492	1	1496.644	6462.048	Kalv42	3	2	2262	1
2010	193	1435	14.05	FALSE	492	1	1496.644	6462.048	Kalv42	3	2	2262	0
2010	205	1557.5	16.55	FALSE	492	1	1496.644	6462.048	Kalv42	3	2	2262	0
2010	227	1560	NA	FALSE	492	1	1496.644	6462.048	Kalv42	3	2	2262	0
2010	239	1375	15.85	FALSE	492	1	1496.644	6462.048	Kalv42	3	2	2262	1
2010	188	1475	16	TRUE	720	2	1496.568	6461.221	Kalv5	1	3	4800	1
2010	193	1435	14.05	TRUE	720	2	1496.568	6461.221	Kalv5	1	3	4800	0
2010	205	1557.5	16.55	TRUE	720	2	1496.568	6461.221	Kalv5	1	3	4800	0
2010	227	1560	NA	TRUE	720	2	1496.568	6461.221	Kalv5	1	3	4800	0
2010	239	1375	15.85	TRUE	720	2	1496.568	6461.221	Kalv5	1	3	4800	0
2010	188	1475	16	FALSE	493	2	1496.65	6461.304	Kalv6	2	4.5	925	0
2010	193	1435	14.05	FALSE	493	2	1496.65	6461.304	Kalv6	2	4.5	925	0
2010	205	1557.5	16.55	FALSE	493	2	1496.65	6461.304	Kalv6	2	4.5	925	0
2010	227	1560	NA	FALSE	493	2	1496.65	6461.304	Kalv6	2	4.5	925	0
2010	239	1375	15.85	FALSE	493	2	1496.65	6461.304	Kalv6	2	4.5	925	0
2010	188	1475	16	TRUE	330	2	1496.629	6461.34	Kalv7	2	4	2000	0
2010	193	1435	14.05	TRUE	330	2	1496.629	6461.34	Kalv7	2	4	2000	0
2010	205	1557.5	16.55	TRUE	330	2	1496.629	6461.34	Kalv7	2	4	2000	0
2010	227	1560	NA	TRUE	330	2	1496.629	6461.34	Kalv7	2	4	2000	0
2010	239	1375	15.85	TRUE	330	2	1496.629	6461.34	Kalv7	2	4	2000	1
2010	188	1475	16	TRUE	302	1	1496.654	6461.343	Kalv8	1	4	630	0
2010	193	1435	14.05	TRUE	302	1	1496.654	6461.343	Kalv8	1	4	630	0
2010	205	1557.5	16.55	TRUE	302	1	1496.654	6461.343	Kalv8	1	4	630	0
2010	227	1560	NA	TRUE	302	1	1496.654	6461.343	Kalv8	1	4	630	0
2010	239	1375	15.85	TRUE	302	1	1496.654	6461.343	Kalv8	1	4	630	0
2010	188	1475	16	TRUE	476	1	1496.681	6461.345	Kalv9	2	1	2180	0
2010	193	1435	14.05	TRUE	476	1	1496.681	6461.345	Kalv9	2	1	2180	0
2010	205	1557.5	16.55	TRUE	476	1	1496.681	6461.345	Kalv9	2	1	2180	0
2010	227	1560	NA	TRUE	476	1	1496.681	6461.345	Kalv9	2	1	2180	0
2010	239	1375	15.85	TRUE	476	1	1496.681	6461.345	Kalv9	2	1	2180	0
2010	184	1497.5	15.4	FALSE	336	2	1496.854	6460.897	KalvS1	8	3	5121	0
2010	192	1490	13.7	FALSE	336	2	1496.854	6460.897	KalvS1	8	3	5121	0
2010	205	1392.5	16.25	FALSE	336	2	1496.854	6460.897	KalvS1	8	3	5121	0
2010	227	1370	NA	FALSE	336	2	1496.854	6460.897	KalvS1	8	3	5121	0
2010	239	1567.5	15.85	FALSE	336	2	1496.854	6460.897	KalvS1	8	3	5121	0
2010	192	1490	13.7	TRUE	392	1	1496.739	6461.023	KalvS10	1	2	260	0
2010	205	1392.5	16.25	TRUE	392	1	1496.739	6461.023	KalvS10	1	2	260	0
2010	227	1370	NA	TRUE	392	1	1496.739	6461.023	KalvS10	1	2	260	0
2010	239	1567.5	15.85	TRUE	392	1	1496.739	6461.023	KalvS10	1	2	260	0
2010	184	1497.5	15.4	TRUE	354	1	1496.735	6461.036	KalvS11	1	3	384	0
2010	192	1490	13.7	TRUE	354	1	1496.735	6461.036	KalvS11	1	3	384	0
2010	205	1392.5	16.25	TRUE	354	1	1496.735	6461.036	KalvS11	1	3	384	0
2010	227	1370	NA	TRUE	354	1	1496.735	6461.036	KalvS11	1	3	384	0
2010	239	1567.5	15.85	TRUE	354	1	1496.735	6461.036	KalvS11	1	3	384	0
2010	184	1497.5	15.4	TRUE	217	1	1496.727	6461.043	KalvS12	3	3	888	0
2010	192	1490	13.7	TRUE	217	1	1496.727	6461.043	KalvS12	3	3	888	0
2010	205	1392.5	16.25	TRUE	217	1	1496.727	6461.043	KalvS12	3	3	888	2
2010	227	1370	NA	TRUE	217	1	1496.727	6461.043	KalvS12	3	3	888	0
2010	239	1567.5	15.85	TRUE	217	1	1496.727	6461.043	KalvS12	3	3	888	0
2010	184	1497.5	15.4	TRUE	312	1	1496.743	6461.082	KalvS15	2	2	2819	1
2010	192	1490	13.7	TRUE	312	1	1496.743	6461.082	KalvS15	2	2	2819	2
2010	205	1392.5	16.25	TRUE	312	1	1496.743	6461.082	KalvS15	2	2	2819	0
2010	227	1370	NA	TRUE	312	1	1496.743	6461.082	KalvS15	2	2	2819	0
2010	239	1567.5	15.85	TRUE	312	1	1496.743	6461.082	KalvS15	2	2	2819	0
2010	184	1497.5	15.4	TRUE	330	1	1496.755	6461.077	KalvS16	3	2	535	0
2010	192	1490	13.7	TRUE	330	1	1496.755	6461.077	KalvS16	3	2	535	0
2010	205	1392.5	16.25	TRUE	330	1	1496.755	6461.077	KalvS16	3	2	535	0
2010	227	1370	NA	TRUE	330	1	1496.755	6461.077	KalvS16	3	2	535	0
2010	239	1567.5	15.85	TRUE	330	1	1496.755	6461.077	KalvS16	3	2	535	0
2010	184	1497.5	15.4	FALSE	347	1	1496.765	6461.066	KalvS17	4	3.5	16307	1
2010	192	1490	13.7	FALSE	347	1	1496.765	6461.066	KalvS17	4	3.5	16307	0
2010	205	1392.5	16.25	FALSE	347	1	1496.765	6461.066	KalvS17	4	3.5	16307	0
2010	227	1370	NA	FALSE	347	1	1496.765	6461.066	KalvS17	4	3.5	16307	0
2010	239	1567.5	15.85	FALSE	347	1	1496.765	6461.066	KalvS17	4	3.5	16307	0
2010	184	1497.5	15.4	TRUE	355	2	1496.669	6461.09	KalvS18	2	0.5	4794	0
2010	192	1490	13.7	TRUE	355	2	1496.669	6461.09	KalvS18	2	0.5	4794	0
2010	205	1392.5	16.25	TRUE	355	2	1496.669	6461.09	KalvS18	2	0.5	4794	0
2010	227	1370	NA	TRUE	355	2	1496.669	6461.09	KalvS18	2	0.5	4794	0
2010	239	1567.5	15.85	TRUE	355	2	1496.669	6461.09	KalvS18	2	0.5	4794	0
2010	184	1497.5	15.4	TRUE	280	2	1496.669	6461.076	KalvS19	1	2	2610	0
2010	192	1490	13.7	TRUE	280	2	1496.669	6461.076	KalvS19	1	2	2610	0
2010	205	1392.5	16.25	TRUE	280	2	1496.669	6461.076	KalvS19	1	2	2610	1
2010	227	1370	NA	TRUE	280	2	1496.669	6461.076	KalvS19	1	2	2610	0
2010	239	1567.5	15.85	TRUE	280	2	1496.669	6461.076	KalvS19	1	2	2610	0
2010	184	1497.5	15.4	TRUE	337	1	1496.85	6460.904	KalvS2	1	NA	NA	0
2010	192	1490	13.7	TRUE	337	1	1496.85	6460.904	KalvS2	1	NA	NA	0
2010	205	1392.5	16.25	TRUE	337	1	1496.85	6460.904	KalvS2	1	NA	NA	0
2010	227	1370	NA	TRUE	337	1	1496.85	6460.904	KalvS2	1	NA	NA	0
2010	239	1567.5	15.85	TRUE	337	1	1496.85	6460.904	KalvS2	1	NA	NA	0
2010	184	1497.5	15.4	TRUE	460	1	1496.674	6461.044	KalvS21	1	4	200	0
2010	192	1490	13.7	TRUE	460	1	1496.674	6461.044	KalvS21	1	4	200	0
2010	205	1392.5	16.25	TRUE	460	1	1496.674	6461.044	KalvS21	1	4	200	0
2010	227	1370	NA	TRUE	460	1	1496.674	6461.044	KalvS21	1	4	200	0
2010	239	1567.5	15.85	TRUE	460	1	1496.674	6461.044	KalvS21	1	4	200	0
2010	184	1497.5	15.4	TRUE	360	1	1496.656	6461.064	KalvS22	1	0	420	0
2010	192	1490	13.7	TRUE	360	1	1496.656	6461.064	KalvS22	1	0	420	0
2010	205	1392.5	16.25	TRUE	360	1	1496.656	6461.064	KalvS22	1	0	420	2
2010	227	1370	NA	TRUE	360	1	1496.656	6461.064	KalvS22	1	0	420	0
2010	239	1567.5	15.85	TRUE	360	1	1496.656	6461.064	KalvS22	1	0	420	0
2010	184	1497.5	15.4	TRUE	280	1	1496.643	6461.096	KalvS24	1	3	900	0
2010	192	1490	13.7	TRUE	280	1	1496.643	6461.096	KalvS24	1	3	900	0
2010	205	1392.5	16.25	TRUE	280	1	1496.643	6461.096	KalvS24	1	3	900	1
2010	227	1370	NA	TRUE	280	1	1496.643	6461.096	KalvS24	1	3	900	0
2010	239	1567.5	15.85	TRUE	280	1	1496.643	6461.096	KalvS24	1	3	900	0
2010	184	1497.5	15.4	TRUE	263	1	1496.622	6461.067	KalvS25	1	NA	NA	0
2010	192	1490	13.7	TRUE	263	1	1496.622	6461.067	KalvS25	1	NA	NA	0
2010	205	1392.5	16.25	TRUE	263	1	1496.622	6461.067	KalvS25	1	NA	NA	0
2010	227	1370	NA	TRUE	263	1	1496.622	6461.067	KalvS25	1	NA	NA	0
2010	239	1567.5	15.85	TRUE	263	1	1496.622	6461.067	KalvS25	1	NA	NA	0
2010	184	1497.5	15.4	FALSE	266.9	0	1496.609	6461.073	KalvS26	2	1	2020	0
2010	192	1490	13.7	FALSE	266.9	0	1496.609	6461.073	KalvS26	2	1	2020	0
2010	205	1392.5	16.25	FALSE	266.9	0	1496.609	6461.073	KalvS26	2	1	2020	0
2010	227	1370	NA	FALSE	266.9	0	1496.609	6461.073	KalvS26	2	1	2020	0
2010	239	1567.5	15.85	FALSE	266.9	0	1496.609	6461.073	KalvS26	2	1	2020	0
2010	184	1497.5	15.4	FALSE	228	1	1496.619	6461.058	KalvS27	3	2.33333333333333	229	0
2010	192	1490	13.7	FALSE	228	1	1496.619	6461.058	KalvS27	3	2.33333333333333	229	0
2010	205	1392.5	16.25	FALSE	228	1	1496.619	6461.058	KalvS27	3	2.33333333333333	229	0
2010	227	1370	NA	FALSE	228	1	1496.619	6461.058	KalvS27	3	2.33333333333333	229	0
2010	239	1567.5	15.85	FALSE	228	1	1496.619	6461.058	KalvS27	3	2.33333333333333	229	0
2010	184	1497.5	15.4	TRUE	200	2	1496.636	6461.044	KalvS28	2	4	1059	0
2010	192	1490	13.7	TRUE	200	2	1496.636	6461.044	KalvS28	2	4	1059	0
2010	205	1392.5	16.25	TRUE	200	2	1496.636	6461.044	KalvS28	2	4	1059	0
2010	227	1370	NA	TRUE	200	2	1496.636	6461.044	KalvS28	2	4	1059	0
2010	239	1567.5	15.85	TRUE	200	2	1496.636	6461.044	KalvS28	2	4	1059	0
2010	184	1497.5	15.4	TRUE	457	1	1496.808	6460.97	KalvS3	3	4.66666666666667	5675	1
2010	192	1490	13.7	TRUE	457	1	1496.808	6460.97	KalvS3	3	4.66666666666667	5675	0
2010	205	1392.5	16.25	TRUE	457	1	1496.808	6460.97	KalvS3	3	4.66666666666667	5675	0
2010	227	1370	NA	TRUE	457	1	1496.808	6460.97	KalvS3	3	4.66666666666667	5675	0
2010	239	1567.5	15.85	TRUE	457	1	1496.808	6460.97	KalvS3	3	4.66666666666667	5675	0
2010	184	1497.5	15.4	TRUE	315	2	1496.63	6461.022	KalvS30	1	2	228	0
2010	192	1490	13.7	TRUE	315	2	1496.63	6461.022	KalvS30	1	2	228	0
2010	205	1392.5	16.25	TRUE	315	2	1496.63	6461.022	KalvS30	1	2	228	0
2010	227	1370	NA	TRUE	315	2	1496.63	6461.022	KalvS30	1	2	228	0
2010	239	1567.5	15.85	TRUE	315	2	1496.63	6461.022	KalvS30	1	2	228	0
2010	184	1497.5	15.4	TRUE	336	1	1496.622	6461.013	KalvS31	1	2	900	0
2010	192	1490	13.7	TRUE	336	1	1496.622	6461.013	KalvS31	1	2	900	0
2010	205	1392.5	16.25	TRUE	336	1	1496.622	6461.013	KalvS31	1	2	900	0
2010	227	1370	NA	TRUE	336	1	1496.622	6461.013	KalvS31	1	2	900	0
2010	239	1567.5	15.85	TRUE	336	1	1496.622	6461.013	KalvS31	1	2	900	0
2010	184	1497.5	15.4	FALSE	194	2	1496.633	6460.989	KalvS32	1	4	210	0
2010	192	1490	13.7	FALSE	194	2	1496.633	6460.989	KalvS32	1	4	210	0
2010	205	1392.5	16.25	FALSE	194	2	1496.633	6460.989	KalvS32	1	4	210	0
2010	227	1370	NA	FALSE	194	2	1496.633	6460.989	KalvS32	1	4	210	0
2010	239	1567.5	15.85	FALSE	194	2	1496.633	6460.989	KalvS32	1	4	210	0
2010	184	1497.5	15.4	TRUE	191	2	1496.632	6460.967	KalvS33	2	3	NA	0
2010	192	1490	13.7	TRUE	191	2	1496.632	6460.967	KalvS33	2	3	NA	0
2010	205	1392.5	16.25	TRUE	191	2	1496.632	6460.967	KalvS33	2	3	NA	0
2010	227	1370	NA	TRUE	191	2	1496.632	6460.967	KalvS33	2	3	NA	0
2010	239	1567.5	15.85	TRUE	191	2	1496.632	6460.967	KalvS33	2	3	NA	0
2010	184	1497.5	15.4	FALSE	213.52	1	1496.677	6460.91	KalvS35	1	1	1470	0
2010	192	1490	13.7	FALSE	213.52	1	1496.677	6460.91	KalvS35	1	1	1470	0
2010	205	1392.5	16.25	FALSE	213.52	1	1496.677	6460.91	KalvS35	1	1	1470	0
2010	227	1370	NA	FALSE	213.52	1	1496.677	6460.91	KalvS35	1	1	1470	0
2010	239	1567.5	15.85	FALSE	213.52	1	1496.677	6460.91	KalvS35	1	1	1470	0
2010	184	1497.5	15.4	TRUE	278	1	1496.666	6460.96	KalvS37	2	4.5	300	0
2010	192	1490	13.7	TRUE	278	1	1496.666	6460.96	KalvS37	2	4.5	300	0
2010	205	1392.5	16.25	TRUE	278	1	1496.666	6460.96	KalvS37	2	4.5	300	0
2010	227	1370	NA	TRUE	278	1	1496.666	6460.96	KalvS37	2	4.5	300	0
2010	239	1567.5	15.85	TRUE	278	1	1496.666	6460.96	KalvS37	2	4.5	300	0
2010	184	1497.5	15.4	TRUE	328	1	1496.709	6460.984	KalvS39	1	0	15000	0
2010	192	1490	13.7	TRUE	328	1	1496.709	6460.984	KalvS39	1	0	15000	0
2010	205	1392.5	16.25	TRUE	328	1	1496.709	6460.984	KalvS39	1	0	15000	0
2010	227	1370	NA	TRUE	328	1	1496.709	6460.984	KalvS39	1	0	15000	0
2010	239	1567.5	15.85	TRUE	328	1	1496.709	6460.984	KalvS39	1	0	15000	0
2010	184	1497.5	15.4	TRUE	500	1	1496.811	6460.992	KalvS4	2	0	354	0
2010	192	1490	13.7	TRUE	500	1	1496.811	6460.992	KalvS4	2	0	354	0
2010	205	1392.5	16.25	TRUE	500	1	1496.811	6460.992	KalvS4	2	0	354	0
2010	227	1370	NA	TRUE	500	1	1496.811	6460.992	KalvS4	2	0	354	0
2010	239	1567.5	15.85	TRUE	500	1	1496.811	6460.992	KalvS4	2	0	354	0
2010	184	1497.5	15.4	TRUE	331	1	1496.804	6460.875	KalvS41	2	5	2770	0
2010	192	1490	13.7	TRUE	331	1	1496.804	6460.875	KalvS41	2	5	2770	0
2010	205	1392.5	16.25	TRUE	331	1	1496.804	6460.875	KalvS41	2	5	2770	0
2010	227	1370	NA	TRUE	331	1	1496.804	6460.875	KalvS41	2	5	2770	0
2010	239	1567.5	15.85	TRUE	331	1	1496.804	6460.875	KalvS41	2	5	2770	0
2010	184	1497.5	15.4	TRUE	422	1	1496.795	6460.983	KalvS6	4	4	3235	0
2010	192	1490	13.7	TRUE	422	1	1496.795	6460.983	KalvS6	4	4	3235	0
2010	205	1392.5	16.25	TRUE	422	1	1496.795	6460.983	KalvS6	4	4	3235	0
2010	227	1370	NA	TRUE	422	1	1496.795	6460.983	KalvS6	4	4	3235	0
2010	239	1567.5	15.85	TRUE	422	1	1496.795	6460.983	KalvS6	4	4	3235	0
2010	184	1497.5	15.4	TRUE	435	1	1496.784	6460.962	KalvS7	2	0	296	0
2010	192	1490	13.7	TRUE	435	1	1496.784	6460.962	KalvS7	2	0	296	1
2010	205	1392.5	16.25	TRUE	435	1	1496.784	6460.962	KalvS7	2	0	296	0
2010	227	1370	NA	TRUE	435	1	1496.784	6460.962	KalvS7	2	0	296	0
2010	239	1567.5	15.85	TRUE	435	1	1496.784	6460.962	KalvS7	2	0	296	0
2010	184	1497.5	15.4	TRUE	405	1	1496.747	6460.999	KalvS8	1	2	414	0
2010	192	1490	13.7	TRUE	405	1	1496.747	6460.999	KalvS8	1	2	414	0
2010	205	1392.5	16.25	TRUE	405	1	1496.747	6460.999	KalvS8	1	2	414	0
2010	227	1370	NA	TRUE	405	1	1496.747	6460.999	KalvS8	1	2	414	0
2010	239	1567.5	15.85	TRUE	405	1	1496.747	6460.999	KalvS8	1	2	414	0
2010	184	1497.5	15.4	TRUE	395	2	1496.745	6461.02	KalvS9	1	3	150	0
2010	192	1490	13.7	TRUE	395	2	1496.745	6461.02	KalvS9	1	3	150	0
2010	205	1392.5	16.25	TRUE	395	2	1496.745	6461.02	KalvS9	1	3	150	0
2010	227	1370	NA	TRUE	395	2	1496.745	6461.02	KalvS9	1	3	150	0
2010	239	1567.5	15.85	TRUE	395	2	1496.745	6461.02	KalvS9	1	3	150	0
2010	183	1535	13	TRUE	526	1	1498.823	6461.264	Klint1	2	2	1500	0
2010	207	1505	18.8	TRUE	526	1	1498.823	6461.264	Klint1	2	2	1500	0
2010	221	1520	11	TRUE	526	1	1498.823	6461.264	Klint1	2	2	1500	0
2010	235	1485	12.5	TRUE	526	1	1498.823	6461.264	Klint1	2	2	1500	0
2010	183	1535	13	TRUE	514	0	1498.968	6461.197	Klint2	2	0.5	4515	0
2010	207	1505	18.8	TRUE	514	0	1498.968	6461.197	Klint2	2	0.5	4515	0
2010	221	1520	11	TRUE	514	0	1498.968	6461.197	Klint2	2	0.5	4515	0
2010	235	1485	12.5	TRUE	514	0	1498.968	6461.197	Klint2	2	0.5	4515	0
2010	228	1455	16.4	FALSE	250	2	1498.149	6462.573	Sadel1	2	6	115	0
2010	236	1365	14.2	FALSE	250	2	1498.149	6462.573	Sadel1	2	6	115	0
2010	228	1455	16.4	TRUE	286	1	1498.198	6462.573	Sadel2	1	0	1980	0
2010	236	1365	14.2	TRUE	286	1	1498.198	6462.573	Sadel2	1	0	1980	0
2010	178	1430	13.4	FALSE	632	0	1496.241	6460.894	Slott2	6	4.66666666666667	3940	0
2010	195	1435	16.35	FALSE	632	0	1496.241	6460.894	Slott2	6	4.66666666666667	3940	0
2010	213	1407.5	17.9	FALSE	632	0	1496.241	6460.894	Slott2	6	4.66666666666667	3940	0
2010	227	1460	12.4	FALSE	632	0	1496.241	6460.894	Slott2	6	4.66666666666667	3940	1
2010	178	1430	13.4	TRUE	312	1	1495.949	6460.974	Slott3	2	2	335	0
2010	195	1435	16.35	TRUE	312	1	1495.949	6460.974	Slott3	2	2	335	0
2010	213	1407.5	17.9	TRUE	312	1	1495.949	6460.974	Slott3	2	2	335	0
2010	227	1460	12.4	TRUE	312	1	1495.949	6460.974	Slott3	2	2	335	0
2010	178	1430	13.4	TRUE	564	2	1495.841	6461.183	Slott5	5	4	NA	0
2010	195	1435	16.35	TRUE	564	2	1495.841	6461.183	Slott5	5	4	NA	0
2010	213	1407.5	17.9	TRUE	564	2	1495.841	6461.183	Slott5	5	4	NA	0
2010	227	1460	12.4	TRUE	564	2	1495.841	6461.183	Slott5	5	4	NA	0
2010	178	1430	13.4	FALSE	345	2	1495.858	6461.178	Slott6	4	1.25	6351	0
2010	195	1435	16.35	FALSE	345	2	1495.858	6461.178	Slott6	4	1.25	6351	0
2010	213	1407.5	17.9	FALSE	345	2	1495.858	6461.178	Slott6	4	1.25	6351	0
2010	227	1460	12.4	FALSE	345	2	1495.858	6461.178	Slott6	4	1.25	6351	0
2010	178	1430	13.4	TRUE	333	1	1495.9	6460.906	Slott8	1	0	1375	0
2010	195	1435	16.35	TRUE	333	1	1495.9	6460.906	Slott8	1	0	1375	0
2010	213	1407.5	17.9	TRUE	333	1	1495.9	6460.906	Slott8	1	0	1375	0
2010	227	1460	12.4	TRUE	333	1	1495.9	6460.906	Slott8	1	0	1375	0
2010	193	1552.5	14.15	TRUE	435	0	1495.619	6462.345	Sol1	2	2.5	240	0
2010	213	1355	18.65	TRUE	435	0	1495.619	6462.345	Sol1	2	2.5	240	0
2010	215	1515	16.05	TRUE	435	0	1495.619	6462.345	Sol1	2	2.5	240	0
2010	236	1427.5	14.55	TRUE	435	0	1495.619	6462.345	Sol1	2	2.5	240	0
2010	193	1552.5	14.15	FALSE	342.26	1	1495.43	6463.735	Sol3	2	0	3064	0
2010	213	1355	18.65	FALSE	342.26	1	1495.43	6463.735	Sol3	2	0	3064	0
2010	215	1515	16.05	FALSE	342.26	1	1495.43	6463.735	Sol3	2	0	3064	0
2010	236	1427.5	14.55	FALSE	342.26	1	1495.43	6463.735	Sol3	2	0	3064	0
2010	193	1552.5	14.15	TRUE	288	1	1495.204	6463.496	Sol5	2	4	1220	0
2010	193	1552.5	14.15	TRUE	323	1	1494.994	6463.603	Sol6	1	7	750	0
2010	193	1552.5	14.15	TRUE	320	0	1495.496	6463.707	Sol7	3	2.33333333333333	3110	0
2010	213	1355	18.65	TRUE	320	0	1495.496	6463.707	Sol7	3	2.33333333333333	3110	0
2010	215	1515	16.05	TRUE	320	0	1495.496	6463.707	Sol7	3	2.33333333333333	3110	0
2010	236	1427.5	14.55	TRUE	320	0	1495.496	6463.707	Sol7	3	2.33333333333333	3110	0
2009	183	1487.5	13.75	TRUE	294	2	1496.674	6461.577	Bjang1	2	3	1609	0
2009	196	1425	13.2	TRUE	294	2	1496.674	6461.577	Bjang1	2	3	1609	0
2009	206	1530	13.8	TRUE	294	2	1496.674	6461.577	Bjang1	2	3	1609	0
2009	221	1390	17.55	TRUE	294	2	1496.674	6461.577	Bjang1	2	3	1609	0
2009	227	1465	NA	TRUE	294	2	1496.674	6461.577	Bjang1	2	3	1609	0
2009	236	1412.5	13.65	TRUE	294	2	1496.674	6461.577	Bjang1	2	3	1609	0
2009	263	1377.5	8.9	TRUE	294	2	1496.674	6461.577	Bjang1	2	3	1609	0
2009	183	1487.5	13.75	TRUE	270	1	1496.996	6461.462	Bjang10	3	2.66666666666667	9420	0
2009	196	1425	13.2	TRUE	270	1	1496.996	6461.462	Bjang10	3	2.66666666666667	9420	0
2009	206	1530	13.8	TRUE	270	1	1496.996	6461.462	Bjang10	3	2.66666666666667	9420	0
2009	221	1390	17.55	TRUE	270	1	1496.996	6461.462	Bjang10	3	2.66666666666667	9420	0
2009	227	1465	NA	TRUE	270	1	1496.996	6461.462	Bjang10	3	2.66666666666667	9420	0
2009	236	1412.5	13.65	TRUE	270	1	1496.996	6461.462	Bjang10	3	2.66666666666667	9420	0
2009	263	1377.5	8.9	TRUE	270	1	1496.996	6461.462	Bjang10	3	2.66666666666667	9420	0
2009	183	1487.5	13.75	TRUE	280	2	1497.033	6461.517	Bjang11	1	3	594	0
2009	194	1547.5	14.6	TRUE	280	2	1497.033	6461.517	Bjang11	1	3	594	0
2009	206	1530	13.8	TRUE	280	2	1497.033	6461.517	Bjang11	1	3	594	0
2009	221	1390	17.55	TRUE	280	2	1497.033	6461.517	Bjang11	1	3	594	0
2009	227	1465	NA	TRUE	280	2	1497.033	6461.517	Bjang11	1	3	594	0
2009	236	1412.5	13.65	TRUE	280	2	1497.033	6461.517	Bjang11	1	3	594	0
2009	263	1377.5	8.9	TRUE	280	2	1497.033	6461.517	Bjang11	1	3	594	0
2009	183	1487.5	13.75	TRUE	310	2	1497.033	6461.531	Bjang12	1	4	1470	0
2009	194	1547.5	14.6	TRUE	310	2	1497.033	6461.531	Bjang12	1	4	1470	0
2009	206	1530	13.8	TRUE	310	2	1497.033	6461.531	Bjang12	1	4	1470	0
2009	221	1390	17.55	TRUE	310	2	1497.033	6461.531	Bjang12	1	4	1470	0
2009	227	1465	NA	TRUE	310	2	1497.033	6461.531	Bjang12	1	4	1470	0
2009	236	1412.5	13.65	TRUE	310	2	1497.033	6461.531	Bjang12	1	4	1470	0
2009	263	1377.5	8.9	TRUE	310	2	1497.033	6461.531	Bjang12	1	4	1470	0
2009	183	1487.5	13.75	FALSE	313	2	1497.045	6461.527	Bjang13	2	1	3086	0
2009	194	1547.5	14.6	FALSE	313	2	1497.045	6461.527	Bjang13	2	1	3086	0
2009	206	1530	13.8	FALSE	313	2	1497.045	6461.527	Bjang13	2	1	3086	0
2009	221	1390	17.55	FALSE	313	2	1497.045	6461.527	Bjang13	2	1	3086	0
2009	227	1465	NA	FALSE	313	2	1497.045	6461.527	Bjang13	2	1	3086	0
2009	236	1412.5	13.65	FALSE	313	2	1497.045	6461.527	Bjang13	2	1	3086	0
2009	263	1377.5	8.9	FALSE	313	2	1497.045	6461.527	Bjang13	2	1	3086	0
2009	183	1487.5	13.75	TRUE	359	0	1497.082	6461.548	Bjang14	1	1	1302	0
2009	194	1547.5	14.6	TRUE	359	0	1497.082	6461.548	Bjang14	1	1	1302	0
2009	206	1530	13.8	TRUE	359	0	1497.082	6461.548	Bjang14	1	1	1302	0
2009	221	1390	17.55	TRUE	359	0	1497.082	6461.548	Bjang14	1	1	1302	0
2009	227	1465	NA	TRUE	359	0	1497.082	6461.548	Bjang14	1	1	1302	0
2009	236	1412.5	13.65	TRUE	359	0	1497.082	6461.548	Bjang14	1	1	1302	0
2009	263	1377.5	8.9	TRUE	359	0	1497.082	6461.548	Bjang14	1	1	1302	0
2009	183	1487.5	13.75	TRUE	254	1	1497.103	6461.585	Bjang15	1	1	24	0
2009	194	1547.5	14.6	TRUE	254	1	1497.103	6461.585	Bjang15	1	1	24	0
2009	206	1530	13.8	TRUE	254	1	1497.103	6461.585	Bjang15	1	1	24	0
2009	221	1390	17.55	TRUE	254	1	1497.103	6461.585	Bjang15	1	1	24	0
2009	227	1465	NA	TRUE	254	1	1497.103	6461.585	Bjang15	1	1	24	0
2009	236	1412.5	13.65	TRUE	254	1	1497.103	6461.585	Bjang15	1	1	24	0
2009	263	1377.5	8.9	TRUE	254	1	1497.103	6461.585	Bjang15	1	1	24	0
2009	183	1487.5	13.75	FALSE	310	2	1496.743	6461.563	Bjang16	2	0	40	0
2009	196	1425	13.2	FALSE	310	2	1496.743	6461.563	Bjang16	2	0	40	0
2009	206	1530	13.8	FALSE	310	2	1496.743	6461.563	Bjang16	2	0	40	0
2009	221	1390	17.55	FALSE	310	2	1496.743	6461.563	Bjang16	2	0	40	0
2009	227	1465	NA	FALSE	310	2	1496.743	6461.563	Bjang16	2	0	40	0
2009	236	1412.5	13.65	FALSE	310	2	1496.743	6461.563	Bjang16	2	0	40	0
2009	263	1377.5	8.9	FALSE	310	2	1496.743	6461.563	Bjang16	2	0	40	0
2009	183	1487.5	13.75	TRUE	515	1	1496.765	6461.61	Bjang2	4	3.5	1328.5	0
2009	196	1425	13.2	TRUE	515	1	1496.765	6461.61	Bjang2	4	3.5	1328.5	0
2009	206	1530	13.8	TRUE	515	1	1496.765	6461.61	Bjang2	4	3.5	1328.5	0
2009	221	1390	17.55	TRUE	515	1	1496.765	6461.61	Bjang2	4	3.5	1328.5	0
2009	227	1465	NA	TRUE	515	1	1496.765	6461.61	Bjang2	4	3.5	1328.5	0
2009	236	1412.5	13.65	TRUE	515	1	1496.765	6461.61	Bjang2	4	3.5	1328.5	0
2009	183	1487.5	13.75	TRUE	475	0	1496.744	6461.641	Bjang3	2	6.5	649	0
2009	196	1425	13.2	TRUE	475	0	1496.744	6461.641	Bjang3	2	6.5	649	0
2009	206	1530	13.8	TRUE	475	0	1496.744	6461.641	Bjang3	2	6.5	649	0
2009	221	1390	17.55	TRUE	475	0	1496.744	6461.641	Bjang3	2	6.5	649	0
2009	227	1465	NA	TRUE	475	0	1496.744	6461.641	Bjang3	2	6.5	649	0
2009	236	1412.5	13.65	TRUE	475	0	1496.744	6461.641	Bjang3	2	6.5	649	0
2009	264	1347.5	6.95	TRUE	475	0	1496.744	6461.641	Bjang3	2	6.5	649	0
2009	183	1487.5	13.75	FALSE	365	0	1496.777	6461.614	Bjang4	1	3	928	0
2009	196	1425	13.2	FALSE	365	0	1496.777	6461.614	Bjang4	1	3	928	0
2009	206	1530	13.8	FALSE	365	0	1496.777	6461.614	Bjang4	1	3	928	0
2009	221	1390	17.55	FALSE	365	0	1496.777	6461.614	Bjang4	1	3	928	5
2009	227	1465	NA	FALSE	365	0	1496.777	6461.614	Bjang4	1	3	928	2
2009	236	1412.5	13.65	FALSE	365	0	1496.777	6461.614	Bjang4	1	3	928	0
2009	183	1487.5	13.75	TRUE	321	0	1496.962	6461.559	Bjang5	6	1.66666666666667	1308	0
2009	196	1425	13.2	TRUE	321	0	1496.962	6461.559	Bjang5	6	1.66666666666667	1308	0
2009	206	1530	13.8	TRUE	321	0	1496.962	6461.559	Bjang5	6	1.66666666666667	1308	0
2009	221	1390	17.55	TRUE	321	0	1496.962	6461.559	Bjang5	6	1.66666666666667	1308	0
2009	227	1465	NA	TRUE	321	0	1496.962	6461.559	Bjang5	6	1.66666666666667	1308	0
2009	236	1412.5	13.65	TRUE	321	0	1496.962	6461.559	Bjang5	6	1.66666666666667	1308	0
2009	263	1377.5	8.9	TRUE	321	0	1496.962	6461.559	Bjang5	6	1.66666666666667	1308	0
2009	183	1487.5	13.75	TRUE	371	1	1496.965	6461.505	Bjang7	3	3.66666666666667	13300	0
2009	196	1425	13.2	TRUE	371	1	1496.965	6461.505	Bjang7	3	3.66666666666667	13300	0
2009	206	1530	13.8	TRUE	371	1	1496.965	6461.505	Bjang7	3	3.66666666666667	13300	0
2009	221	1390	17.55	TRUE	371	1	1496.965	6461.505	Bjang7	3	3.66666666666667	13300	0
2009	227	1465	NA	TRUE	371	1	1496.965	6461.505	Bjang7	3	3.66666666666667	13300	0
2009	236	1412.5	13.65	TRUE	371	1	1496.965	6461.505	Bjang7	3	3.66666666666667	13300	0
2009	263	1377.5	8.9	TRUE	371	1	1496.965	6461.505	Bjang7	3	3.66666666666667	13300	0
2009	183	1487.5	13.75	TRUE	340	2	1496.98	6461.478	Bjang8	3	2.33333333333333	1131	0
2009	196	1425	13.2	TRUE	340	2	1496.98	6461.478	Bjang8	3	2.33333333333333	1131	1
2009	206	1530	13.8	TRUE	340	2	1496.98	6461.478	Bjang8	3	2.33333333333333	1131	1
2009	221	1390	17.55	TRUE	340	2	1496.98	6461.478	Bjang8	3	2.33333333333333	1131	0
2009	227	1465	NA	TRUE	340	2	1496.98	6461.478	Bjang8	3	2.33333333333333	1131	0
2009	236	1412.5	13.65	TRUE	340	2	1496.98	6461.478	Bjang8	3	2.33333333333333	1131	3
2009	263	1377.5	8.9	TRUE	340	2	1496.98	6461.478	Bjang8	3	2.33333333333333	1131	0
2009	183	1487.5	13.75	FALSE	347	0	1496.949	6461.447	Bjang9	3	2	3520	0
2009	196	1425	13.2	FALSE	347	0	1496.949	6461.447	Bjang9	3	2	3520	0
2009	206	1530	13.8	FALSE	347	0	1496.949	6461.447	Bjang9	3	2	3520	0
2009	221	1390	17.55	FALSE	347	0	1496.949	6461.447	Bjang9	3	2	3520	0
2009	227	1465	NA	FALSE	347	0	1496.949	6461.447	Bjang9	3	2	3520	0
2009	236	1412.5	13.65	FALSE	347	0	1496.949	6461.447	Bjang9	3	2	3520	0
2009	263	1377.5	8.9	FALSE	347	0	1496.949	6461.447	Bjang9	3	2	3520	0
2009	179	1482.5	10.55	TRUE	444	0	1496.809	6461.679	BjangN1	4	0.25	1618	0
2009	193	1512.5	12.55	TRUE	444	0	1496.809	6461.679	BjangN1	4	0.25	1618	0
2009	203	1485	16.85	TRUE	444	0	1496.809	6461.679	BjangN1	4	0.25	1618	0
2009	216	1452.5	13.2	TRUE	444	0	1496.809	6461.679	BjangN1	4	0.25	1618	0
2009	227	1465	NA	TRUE	444	0	1496.809	6461.679	BjangN1	4	0.25	1618	0
2009	236	1412.5	13.65	TRUE	444	0	1496.809	6461.679	BjangN1	4	0.25	1618	0
2009	263	1377.5	8.9	TRUE	444	0	1496.809	6461.679	BjangN1	4	0.25	1618	0
2009	179	1482.5	10.55	TRUE	308	1	1496.867	6461.894	BjangN2	1	0	168	0
2009	193	1512.5	12.55	TRUE	308	1	1496.867	6461.894	BjangN2	1	0	168	0
2009	203	1485	16.85	TRUE	308	1	1496.867	6461.894	BjangN2	1	0	168	0
2009	216	1452.5	13.2	TRUE	308	1	1496.867	6461.894	BjangN2	1	0	168	0
2009	227	1465	NA	TRUE	308	1	1496.867	6461.894	BjangN2	1	0	168	0
2009	236	1412.5	13.65	TRUE	308	1	1496.867	6461.894	BjangN2	1	0	168	0
2009	263	1377.5	8.9	TRUE	308	1	1496.867	6461.894	BjangN2	1	0	168	0
2009	179	1482.5	10.55	TRUE	510	0	1497.044	6461.679	BjangN3	3	5.33333333333333	140	0
2009	193	1512.5	12.55	TRUE	510	0	1497.044	6461.679	BjangN3	3	5.33333333333333	140	0
2009	203	1485	16.85	TRUE	510	0	1497.044	6461.679	BjangN3	3	5.33333333333333	140	0
2009	227	1465	NA	TRUE	510	0	1497.044	6461.679	BjangN3	3	5.33333333333333	140	0
2009	236	1412.5	13.65	TRUE	510	0	1497.044	6461.679	BjangN3	3	5.33333333333333	140	0
2009	263	1377.5	8.9	TRUE	510	0	1497.044	6461.679	BjangN3	3	5.33333333333333	140	0
2009	179	1482.5	10.55	TRUE	315	0	1497.102	6461.693	BjangN4	2	0	526	0
2009	193	1512.5	12.55	TRUE	315	0	1497.102	6461.693	BjangN4	2	0	526	0
2009	203	1485	16.85	TRUE	315	0	1497.102	6461.693	BjangN4	2	0	526	0
2009	227	1465	NA	TRUE	315	0	1497.102	6461.693	BjangN4	2	0	526	0
2009	236	1412.5	13.65	TRUE	315	0	1497.102	6461.693	BjangN4	2	0	526	0
2009	263	1377.5	8.9	TRUE	315	0	1497.102	6461.693	BjangN4	2	0	526	0
2009	179	1555	9.9	TRUE	304	0	1497.117	6461.564	BjangO1	1	3	72	0
2009	194	1447.5	14.55	TRUE	304	0	1497.117	6461.564	BjangO1	1	3	72	0
2009	203	1485	16.85	TRUE	304	0	1497.117	6461.564	BjangO1	1	3	72	0
2009	219	1430	15	TRUE	304	0	1497.117	6461.564	BjangO1	1	3	72	0
2009	228	1367.5	NA	TRUE	304	0	1497.117	6461.564	BjangO1	1	3	72	0
2009	236	1412.5	13.65	TRUE	304	0	1497.117	6461.564	BjangO1	1	3	72	0
2009	264	1280	9	TRUE	304	0	1497.117	6461.564	BjangO1	1	3	72	0
2009	180	1505	11.55	TRUE	423	1	1497.063	6461.318	BjangO10	1	0	5	1
2009	194	1447.5	14.55	TRUE	423	1	1497.063	6461.318	BjangO10	1	0	5	1
2009	206	1435	15.3	TRUE	423	1	1497.063	6461.318	BjangO10	1	0	5	1
2009	219	1430	15	TRUE	423	1	1497.063	6461.318	BjangO10	1	0	5	0
2009	228	1367.5	NA	TRUE	423	1	1497.063	6461.318	BjangO10	1	0	5	0
2009	237	1362.5	15.65	TRUE	423	1	1497.063	6461.318	BjangO10	1	0	5	0
2009	264	1280	9	TRUE	423	1	1497.063	6461.318	BjangO10	1	0	5	0
2009	180	1505	11.55	TRUE	361	2	1497.041	6461.333	BjangO11	3	5	428	0
2009	194	1447.5	14.55	TRUE	361	2	1497.041	6461.333	BjangO11	3	5	428	0
2009	206	1435	15.3	TRUE	361	2	1497.041	6461.333	BjangO11	3	5	428	2
2009	219	1430	15	TRUE	361	2	1497.041	6461.333	BjangO11	3	5	428	2
2009	228	1367.5	NA	TRUE	361	2	1497.041	6461.333	BjangO11	3	5	428	0
2009	237	1362.5	15.65	TRUE	361	2	1497.041	6461.333	BjangO11	3	5	428	2
2009	264	1280	9	TRUE	361	2	1497.041	6461.333	BjangO11	3	5	428	1
2009	180	1505	11.55	TRUE	301	2	1497.026	6461.36	BjangO12	3	5	1233	0
2009	194	1447.5	14.55	TRUE	301	2	1497.026	6461.36	BjangO12	3	5	1233	0
2009	206	1435	15.3	TRUE	301	2	1497.026	6461.36	BjangO12	3	5	1233	0
2009	219	1430	15	TRUE	301	2	1497.026	6461.36	BjangO12	3	5	1233	0
2009	228	1367.5	NA	TRUE	301	2	1497.026	6461.36	BjangO12	3	5	1233	0
2009	237	1362.5	15.65	TRUE	301	2	1497.026	6461.36	BjangO12	3	5	1233	0
2009	264	1280	9	TRUE	301	2	1497.026	6461.36	BjangO12	3	5	1233	0
2009	180	1505	11.55	TRUE	400	2	1497.021	6461.362	BjangO13	2	5	450	0
2009	194	1447.5	14.55	TRUE	400	2	1497.021	6461.362	BjangO13	2	5	450	0
2009	206	1435	15.3	TRUE	400	2	1497.021	6461.362	BjangO13	2	5	450	0
2009	219	1430	15	TRUE	400	2	1497.021	6461.362	BjangO13	2	5	450	0
2009	228	1367.5	NA	TRUE	400	2	1497.021	6461.362	BjangO13	2	5	450	0
2009	237	1362.5	15.65	TRUE	400	2	1497.021	6461.362	BjangO13	2	5	450	0
2009	264	1280	9	TRUE	400	2	1497.021	6461.362	BjangO13	2	5	450	0
2009	180	1505	11.55	TRUE	283	1	1497.021	6461.377	BjangO14	2	3	506	0
2009	194	1447.5	14.55	TRUE	283	1	1497.021	6461.377	BjangO14	2	3	506	0
2009	206	1435	15.3	TRUE	283	1	1497.021	6461.377	BjangO14	2	3	506	0
2009	219	1430	15	TRUE	283	1	1497.021	6461.377	BjangO14	2	3	506	1
2009	228	1367.5	NA	TRUE	283	1	1497.021	6461.377	BjangO14	2	3	506	0
2009	237	1362.5	15.65	TRUE	283	1	1497.021	6461.377	BjangO14	2	3	506	1
2009	264	1280	9	TRUE	283	1	1497.021	6461.377	BjangO14	2	3	506	0
2009	180	1505	11.55	FALSE	423.9	2	1497.027	6461.349	BjangO15	3	0	15153	0
2009	194	1447.5	14.55	FALSE	423.9	2	1497.027	6461.349	BjangO15	3	0	15153	0
2009	206	1435	15.3	FALSE	423.9	2	1497.027	6461.349	BjangO15	3	0	15153	0
2009	219	1430	15	FALSE	423.9	2	1497.027	6461.349	BjangO15	3	0	15153	0
2009	228	1367.5	NA	FALSE	423.9	2	1497.027	6461.349	BjangO15	3	0	15153	0
2009	237	1362.5	15.65	FALSE	423.9	2	1497.027	6461.349	BjangO15	3	0	15153	0
2009	264	1280	9	FALSE	423.9	2	1497.027	6461.349	BjangO15	3	0	15153	0
2009	180	1505	11.55	TRUE	399	1	1497.138	6461.361	BjangO16	3	1	520	0
2009	194	1447.5	14.55	TRUE	399	1	1497.138	6461.361	BjangO16	3	1	520	0
2009	206	1435	15.3	TRUE	399	1	1497.138	6461.361	BjangO16	3	1	520	0
2009	219	1430	15	TRUE	399	1	1497.138	6461.361	BjangO16	3	1	520	0
2009	228	1367.5	NA	TRUE	399	1	1497.138	6461.361	BjangO16	3	1	520	0
2009	237	1362.5	15.65	TRUE	399	1	1497.138	6461.361	BjangO16	3	1	520	0
2009	264	1280	9	TRUE	399	1	1497.138	6461.361	BjangO16	3	1	520	0
2009	179	1555	9.9	FALSE	338	1	1497.164	6461.431	BjangO18	4	4.5	3646	0
2009	194	1447.5	14.55	FALSE	338	1	1497.164	6461.431	BjangO18	4	4.5	3646	0
2009	203	1485	16.85	FALSE	338	1	1497.164	6461.431	BjangO18	4	4.5	3646	2
2009	219	1430	15	FALSE	338	1	1497.164	6461.431	BjangO18	4	4.5	3646	1
2009	228	1367.5	NA	FALSE	338	1	1497.164	6461.431	BjangO18	4	4.5	3646	3
2009	236	1412.5	13.65	FALSE	338	1	1497.164	6461.431	BjangO18	4	4.5	3646	6
2009	237	1362.5	15.65	FALSE	338	1	1497.164	6461.431	BjangO18	4	4.5	3646	0
2009	264	1280	9	FALSE	338	1	1497.164	6461.431	BjangO18	4	4.5	3646	0
2009	180	1505	11.55	TRUE	387	1	1497.179	6461.419	BjangO19	2	3.5	178	1
2009	194	1447.5	14.55	TRUE	387	1	1497.179	6461.419	BjangO19	2	3.5	178	0
2009	203	1485	16.85	TRUE	387	1	1497.179	6461.419	BjangO19	2	3.5	178	0
2009	219	1430	15	TRUE	387	1	1497.179	6461.419	BjangO19	2	3.5	178	0
2009	228	1367.5	NA	TRUE	387	1	1497.179	6461.419	BjangO19	2	3.5	178	0
2009	236	1412.5	13.65	TRUE	387	1	1497.179	6461.419	BjangO19	2	3.5	178	0
2009	264	1280	9	TRUE	387	1	1497.179	6461.419	BjangO19	2	3.5	178	0
2009	179	1555	9.9	TRUE	364	0	1497.193	6461.525	BjangO2	1	2	96	0
2009	194	1447.5	14.55	TRUE	364	0	1497.193	6461.525	BjangO2	1	2	96	0
2009	203	1485	16.85	TRUE	364	0	1497.193	6461.525	BjangO2	1	2	96	0
2009	219	1430	15	TRUE	364	0	1497.193	6461.525	BjangO2	1	2	96	0
2009	228	1367.5	NA	TRUE	364	0	1497.193	6461.525	BjangO2	1	2	96	0
2009	236	1412.5	13.65	TRUE	364	0	1497.193	6461.525	BjangO2	1	2	96	0
2009	264	1280	9	TRUE	364	0	1497.193	6461.525	BjangO2	1	2	96	0
2009	228	1367.5	NA	TRUE	467	1	1497.156	6461.426	BjangO20	2	2	11225	0
2009	236	1412.5	13.65	TRUE	467	1	1497.156	6461.426	BjangO20	2	2	11225	0
2009	264	1280	9	TRUE	467	1	1497.156	6461.426	BjangO20	2	2	11225	0
2009	180	1505	11.55	FALSE	217	1	1497.141	6461.49	BjangO21	1	0	1500	1
2009	194	1447.5	14.55	FALSE	217	1	1497.141	6461.49	BjangO21	1	0	1500	0
2009	203	1485	16.85	FALSE	217	1	1497.141	6461.49	BjangO21	1	0	1500	0
2009	219	1430	15	FALSE	217	1	1497.141	6461.49	BjangO21	1	0	1500	0
2009	228	1367.5	NA	FALSE	217	1	1497.141	6461.49	BjangO21	1	0	1500	0
2009	236	1412.5	13.65	FALSE	217	1	1497.141	6461.49	BjangO21	1	0	1500	0
2009	264	1280	9	FALSE	217	1	1497.141	6461.49	BjangO21	1	0	1500	1
2009	180	1505	11.55	TRUE	335	0	1497.137	6461.496	BjangO22	1	5	96	0
2009	194	1447.5	14.55	TRUE	335	0	1497.137	6461.496	BjangO22	1	5	96	0
2009	203	1485	16.85	TRUE	335	0	1497.137	6461.496	BjangO22	1	5	96	0
2009	219	1430	15	TRUE	335	0	1497.137	6461.496	BjangO22	1	5	96	0
2009	228	1367.5	NA	TRUE	335	0	1497.137	6461.496	BjangO22	1	5	96	0
2009	236	1412.5	13.65	TRUE	335	0	1497.137	6461.496	BjangO22	1	5	96	0
2009	264	1280	9	TRUE	335	0	1497.137	6461.496	BjangO22	1	5	96	0
2009	179	1555	9.9	TRUE	488	0	1497.129	6461.526	BjangO23	3	2.33333333333333	3456	0
2009	194	1447.5	14.55	TRUE	488	0	1497.129	6461.526	BjangO23	3	2.33333333333333	3456	0
2009	203	1485	16.85	TRUE	488	0	1497.129	6461.526	BjangO23	3	2.33333333333333	3456	0
2009	219	1430	15	TRUE	488	0	1497.129	6461.526	BjangO23	3	2.33333333333333	3456	0
2009	228	1367.5	NA	TRUE	488	0	1497.129	6461.526	BjangO23	3	2.33333333333333	3456	0
2009	236	1412.5	13.65	TRUE	488	0	1497.129	6461.526	BjangO23	3	2.33333333333333	3456	0
2009	264	1280	9	TRUE	488	0	1497.129	6461.526	BjangO23	3	2.33333333333333	3456	0
2009	194	1447.5	14.55	TRUE	331	1	1497.193	6461.351	BjangO24	5	1.8	609	0
2009	206	1435	15.3	TRUE	331	1	1497.193	6461.351	BjangO24	5	1.8	609	0
2009	219	1430	15	TRUE	331	1	1497.193	6461.351	BjangO24	5	1.8	609	0
2009	228	1367.5	NA	TRUE	331	1	1497.193	6461.351	BjangO24	5	1.8	609	0
2009	237	1362.5	15.65	TRUE	331	1	1497.193	6461.351	BjangO24	5	1.8	609	2
2009	264	1280	9	TRUE	331	1	1497.193	6461.351	BjangO24	5	1.8	609	0
2009	180	1505	11.55	TRUE	270	2	1497.021	6461.392	BjangO26	2	4	6030	0
2009	194	1447.5	14.55	TRUE	270	2	1497.021	6461.392	BjangO26	2	4	6030	0
2009	206	1435	15.3	TRUE	270	2	1497.021	6461.392	BjangO26	2	4	6030	0
2009	219	1430	15	TRUE	270	2	1497.021	6461.392	BjangO26	2	4	6030	0
2009	228	1367.5	NA	TRUE	270	2	1497.021	6461.392	BjangO26	2	4	6030	0
2009	237	1362.5	15.65	TRUE	270	2	1497.021	6461.392	BjangO26	2	4	6030	0
2009	264	1280	9	TRUE	270	2	1497.021	6461.392	BjangO26	2	4	6030	0
2009	179	1555	9.9	FALSE	276.32	0	1497.125	6461.555	BjangO27	1	0	22000	0
2009	194	1447.5	14.55	FALSE	276.32	0	1497.125	6461.555	BjangO27	1	0	22000	0
2009	203	1485	16.85	FALSE	276.32	0	1497.125	6461.555	BjangO27	1	0	22000	0
2009	219	1430	15	FALSE	276.32	0	1497.125	6461.555	BjangO27	1	0	22000	0
2009	228	1367.5	NA	FALSE	276.32	0	1497.125	6461.555	BjangO27	1	0	22000	0
2009	236	1412.5	13.65	FALSE	276.32	0	1497.125	6461.555	BjangO27	1	0	22000	0
2009	264	1280	9	FALSE	276.32	0	1497.125	6461.555	BjangO27	1	0	22000	0
2009	179	1555	9.9	TRUE	312	0	1497.12	6461.57	BjangO28	1	3	210	0
2009	194	1447.5	14.55	TRUE	312	0	1497.12	6461.57	BjangO28	1	3	210	0
2009	203	1485	16.85	TRUE	312	0	1497.12	6461.57	BjangO28	1	3	210	0
2009	219	1430	15	TRUE	312	0	1497.12	6461.57	BjangO28	1	3	210	0
2009	228	1367.5	NA	TRUE	312	0	1497.12	6461.57	BjangO28	1	3	210	0
2009	236	1412.5	13.65	TRUE	312	0	1497.12	6461.57	BjangO28	1	3	210	0
2009	264	1280	9	TRUE	312	0	1497.12	6461.57	BjangO28	1	3	210	0
2009	179	1555	9.9	TRUE	319	1	1497.181	6461.478	BjangO3	1	4	36	0
2009	194	1447.5	14.55	TRUE	319	1	1497.181	6461.478	BjangO3	1	4	36	1
2009	203	1485	16.85	TRUE	319	1	1497.181	6461.478	BjangO3	1	4	36	0
2009	219	1430	15	TRUE	319	1	1497.181	6461.478	BjangO3	1	4	36	1
2009	228	1367.5	NA	TRUE	319	1	1497.181	6461.478	BjangO3	1	4	36	0
2009	236	1412.5	13.65	TRUE	319	1	1497.181	6461.478	BjangO3	1	4	36	0
2009	179	1555	9.9	FALSE	277	1	1497.195	6461.441	BjangO4	3	1.33333333333333	877	0
2009	194	1447.5	14.55	FALSE	277	1	1497.195	6461.441	BjangO4	3	1.33333333333333	877	0
2009	203	1485	16.85	FALSE	277	1	1497.195	6461.441	BjangO4	3	1.33333333333333	877	0
2009	219	1430	15	FALSE	277	1	1497.195	6461.441	BjangO4	3	1.33333333333333	877	0
2009	228	1367.5	NA	FALSE	277	1	1497.195	6461.441	BjangO4	3	1.33333333333333	877	0
2009	236	1412.5	13.65	FALSE	277	1	1497.195	6461.441	BjangO4	3	1.33333333333333	877	0
2009	264	1280	9	FALSE	277	1	1497.195	6461.441	BjangO4	3	1.33333333333333	877	0
2009	180	1505	11.55	TRUE	444	1	1497.235	6461.39	BjangO5	5	4.4	5305	0
2009	194	1447.5	14.55	TRUE	444	1	1497.235	6461.39	BjangO5	5	4.4	5305	0
2009	206	1435	15.3	TRUE	444	1	1497.235	6461.39	BjangO5	5	4.4	5305	0
2009	219	1430	15	TRUE	444	1	1497.235	6461.39	BjangO5	5	4.4	5305	0
2009	228	1367.5	NA	TRUE	444	1	1497.235	6461.39	BjangO5	5	4.4	5305	0
2009	237	1362.5	15.65	TRUE	444	1	1497.235	6461.39	BjangO5	5	4.4	5305	1
2009	264	1280	9	TRUE	444	1	1497.235	6461.39	BjangO5	5	4.4	5305	0
2009	180	1505	11.55	FALSE	542	1	1497.169	6461.351	BjangO6	6	2.66666666666667	4562	0
2009	194	1447.5	14.55	FALSE	542	1	1497.169	6461.351	BjangO6	6	2.66666666666667	4562	0
2009	206	1435	15.3	FALSE	542	1	1497.169	6461.351	BjangO6	6	2.66666666666667	4562	0
2009	219	1430	15	FALSE	542	1	1497.169	6461.351	BjangO6	6	2.66666666666667	4562	0
2009	228	1367.5	NA	FALSE	542	1	1497.169	6461.351	BjangO6	6	2.66666666666667	4562	0
2009	237	1362.5	15.65	FALSE	542	1	1497.169	6461.351	BjangO6	6	2.66666666666667	4562	0
2009	264	1280	9	FALSE	542	1	1497.169	6461.351	BjangO6	6	2.66666666666667	4562	0
2009	180	1505	11.55	FALSE	407	2	1497.111	6461.312	BjangO7	7	2.42857142857143	3996	0
2009	194	1447.5	14.55	FALSE	407	2	1497.111	6461.312	BjangO7	7	2.42857142857143	3996	2
2009	206	1435	15.3	FALSE	407	2	1497.111	6461.312	BjangO7	7	2.42857142857143	3996	0
2009	219	1430	15	FALSE	407	2	1497.111	6461.312	BjangO7	7	2.42857142857143	3996	0
2009	228	1367.5	NA	FALSE	407	2	1497.111	6461.312	BjangO7	7	2.42857142857143	3996	0
2009	237	1362.5	15.65	FALSE	407	2	1497.111	6461.312	BjangO7	7	2.42857142857143	3996	1
2009	264	1280	9	FALSE	407	2	1497.111	6461.312	BjangO7	7	2.42857142857143	3996	1
2009	180	1505	11.55	TRUE	270	2	1497.094	6461.307	BjangO8	7	3.85714285714286	5563	0
2009	194	1447.5	14.55	TRUE	270	2	1497.094	6461.307	BjangO8	7	3.85714285714286	5563	0
2009	206	1435	15.3	TRUE	270	2	1497.094	6461.307	BjangO8	7	3.85714285714286	5563	1
2009	219	1430	15	TRUE	270	2	1497.094	6461.307	BjangO8	7	3.85714285714286	5563	1
2009	228	1367.5	NA	TRUE	270	2	1497.094	6461.307	BjangO8	7	3.85714285714286	5563	2
2009	237	1362.5	15.65	TRUE	270	2	1497.094	6461.307	BjangO8	7	3.85714285714286	5563	0
2009	264	1280	9	TRUE	270	2	1497.094	6461.307	BjangO8	7	3.85714285714286	5563	0
2009	180	1505	11.55	FALSE	254	2	1497.094	6461.309	BjangO9	3	3.33333333333333	2591	0
2009	194	1447.5	14.55	FALSE	254	2	1497.094	6461.309	BjangO9	3	3.33333333333333	2591	0
2009	206	1435	15.3	FALSE	254	2	1497.094	6461.309	BjangO9	3	3.33333333333333	2591	1
2009	219	1430	15	FALSE	254	2	1497.094	6461.309	BjangO9	3	3.33333333333333	2591	0
2009	228	1367.5	NA	FALSE	254	2	1497.094	6461.309	BjangO9	3	3.33333333333333	2591	0
2009	237	1362.5	15.65	FALSE	254	2	1497.094	6461.309	BjangO9	3	3.33333333333333	2591	1
2009	264	1280	9	FALSE	254	2	1497.094	6461.309	BjangO9	3	3.33333333333333	2591	0
2009	178	1517.5	13.75	FALSE	420	0	1496.046	6461.371	Bjasab1	3	3.66666666666667	NA	0
2009	199	1510	15.85	FALSE	420	0	1496.046	6461.371	Bjasab1	3	3.66666666666667	NA	1
2009	224	1522.5	15.3	FALSE	420	0	1496.046	6461.371	Bjasab1	3	3.66666666666667	NA	0
2009	229	1505	13.1	FALSE	420	0	1496.046	6461.371	Bjasab1	3	3.66666666666667	NA	0
2009	237	1462.5	15.5	FALSE	420	0	1496.046	6461.371	Bjasab1	3	3.66666666666667	NA	0
2009	262	1310	10.15	FALSE	420	0	1496.046	6461.371	Bjasab1	3	3.66666666666667	NA	0
2009	178	1517.5	13.75	TRUE	383	1	1496.127	6461.248	Bjasab10	2	5.5	1425	0
2009	184	1492.5	14.6	TRUE	383	1	1496.127	6461.248	Bjasab10	2	5.5	1425	0
2009	201	1420	16.05	TRUE	383	1	1496.127	6461.248	Bjasab10	2	5.5	1425	0
2009	216	1370	14.2	TRUE	383	1	1496.127	6461.248	Bjasab10	2	5.5	1425	0
2009	224	1522.5	15.3	TRUE	383	1	1496.127	6461.248	Bjasab10	2	5.5	1425	0
2009	229	1505	13.1	TRUE	383	1	1496.127	6461.248	Bjasab10	2	5.5	1425	0
2009	262	1310	10.15	TRUE	383	1	1496.127	6461.248	Bjasab10	2	5.5	1425	0
2009	178	1517.5	13.75	TRUE	487	1	1496.163	6461.259	Bjasab11	3	1.66666666666667	NA	0
2009	184	1492.5	14.6	TRUE	487	1	1496.163	6461.259	Bjasab11	3	1.66666666666667	NA	1
2009	201	1420	16.05	TRUE	487	1	1496.163	6461.259	Bjasab11	3	1.66666666666667	NA	0
2009	215	1475	13.5	TRUE	487	1	1496.163	6461.259	Bjasab11	3	1.66666666666667	NA	0
2009	224	1522.5	15.3	TRUE	487	1	1496.163	6461.259	Bjasab11	3	1.66666666666667	NA	0
2009	229	1505	13.1	TRUE	487	1	1496.163	6461.259	Bjasab11	3	1.66666666666667	NA	0
2009	262	1310	10.15	TRUE	487	1	1496.163	6461.259	Bjasab11	3	1.66666666666667	NA	0
2009	178	1517.5	13.75	TRUE	464	1	1496.163	6461.272	Bjasab12	4	4.75	NA	0
2009	184	1492.5	14.6	TRUE	464	1	1496.163	6461.272	Bjasab12	4	4.75	NA	0
2009	201	1420	16.05	TRUE	464	1	1496.163	6461.272	Bjasab12	4	4.75	NA	0
2009	215	1475	13.5	TRUE	464	1	1496.163	6461.272	Bjasab12	4	4.75	NA	0
2009	224	1522.5	15.3	TRUE	464	1	1496.163	6461.272	Bjasab12	4	4.75	NA	0
2009	229	1505	13.1	TRUE	464	1	1496.163	6461.272	Bjasab12	4	4.75	NA	1
2009	262	1310	10.15	TRUE	464	1	1496.163	6461.272	Bjasab12	4	4.75	NA	0
2009	178	1517.5	13.75	TRUE	463	1	1496.173	6461.272	Bjasab13	1	0	40	0
2009	184	1492.5	14.6	TRUE	463	1	1496.173	6461.272	Bjasab13	1	0	40	2
2009	201	1420	16.05	TRUE	463	1	1496.173	6461.272	Bjasab13	1	0	40	4
2009	215	1475	13.5	TRUE	463	1	1496.173	6461.272	Bjasab13	1	0	40	0
2009	224	1522.5	15.3	TRUE	463	1	1496.173	6461.272	Bjasab13	1	0	40	1
2009	229	1505	13.1	TRUE	463	1	1496.173	6461.272	Bjasab13	1	0	40	0
2009	262	1310	10.15	TRUE	463	1	1496.173	6461.272	Bjasab13	1	0	40	2
2009	178	1517.5	13.75	TRUE	414	1	1496.262	6461.395	Bjasab15	2	6	620	0
2009	184	1492.5	14.6	TRUE	414	1	1496.262	6461.395	Bjasab15	2	6	620	0
2009	201	1420	16.05	TRUE	414	1	1496.262	6461.395	Bjasab15	2	6	620	0
2009	215	1475	13.5	TRUE	414	1	1496.262	6461.395	Bjasab15	2	6	620	0
2009	224	1522.5	15.3	TRUE	414	1	1496.262	6461.395	Bjasab15	2	6	620	0
2009	229	1505	13.1	TRUE	414	1	1496.262	6461.395	Bjasab15	2	6	620	0
2009	262	1310	10.15	TRUE	414	1	1496.262	6461.395	Bjasab15	2	6	620	0
2009	178	1517.5	13.75	TRUE	552	1	1496.056	6461.315	Bjasab16	1	NA	NA	0
2009	184	1492.5	14.6	TRUE	552	1	1496.056	6461.315	Bjasab16	1	NA	NA	0
2009	200	1545	15.2	TRUE	552	1	1496.056	6461.315	Bjasab16	1	NA	NA	0
2009	216	1370	14.2	TRUE	552	1	1496.056	6461.315	Bjasab16	1	NA	NA	0
2009	224	1522.5	15.3	TRUE	552	1	1496.056	6461.315	Bjasab16	1	NA	NA	0
2009	229	1505	13.1	TRUE	552	1	1496.056	6461.315	Bjasab16	1	NA	NA	0
2009	262	1310	10.15	TRUE	552	1	1496.056	6461.315	Bjasab16	1	NA	NA	0
2009	201	1420	16.05	TRUE	354	1	1496.115	6461.241	Bjasab17	2	8	206	0
2009	216	1370	14.2	TRUE	354	1	1496.115	6461.241	Bjasab17	2	8	206	0
2009	224	1522.5	15.3	TRUE	354	1	1496.115	6461.241	Bjasab17	2	8	206	0
2009	229	1505	13.1	TRUE	354	1	1496.115	6461.241	Bjasab17	2	8	206	0
2009	262	1310	10.15	TRUE	354	1	1496.115	6461.241	Bjasab17	2	8	206	0
2009	224	1522.5	15.3	TRUE	475	2	1496.331	6461.392	Bjasab18	3	4.66666666666667	3084	0
2009	229	1505	13.1	TRUE	475	2	1496.331	6461.392	Bjasab18	3	4.66666666666667	3084	0
[truncated: 2,152 more rows]

## Sheet: Legend
Survey_year	Year of the survey
Survey_date	Date of the survey, in number of days since the 1st of january
Survey_time	Time of the survey, in number of minutes since 00:00
Survey_temperature	Temperature when performing the survey (in °C)
Tree_living_status	Whether the surveyed tree is alive (TRUE) or not (FALSE)
Tree_girth	Girth of the surveyed tree (in cm)
Tree_sun_exposure	Qualitative assessment of surveyed tree sun exposure, from 0 (low exposition) to 2 (high exposition)
Tree_longitude	Longitude of the surveyed tree (1 unit = 1km, arbitrary projection system)
Tree_latitude	Latitude of the surveyed tree (1 unit = 1km, arbitrary projection system)
Tree_ID	The unique identifier of the tree on which survey was performed
Holes_number	Number of holes on the surveyed tree
Holes_average_height	Average height of holes on the surveyed tree (in m)
Holes_total_area	Total area of holes entrances (in cm2)
Sample_size	Number of individuals observed dring the survey
